# Supplementary material for: Advancing predictive modeling in archaeology: An evaluation of regression and machine learning methods on the Grand Staircase-Escalante National Monument
Source: PLoS One. 2020 Oct 1;15(10):e0239424. doi: 10.1371/journal.pone.0239424 (PMC7529236; doi:10.1371/journal.pone.0239424)
Supplement: S1 File — (ZIP) [file pone.0239424.s001.zip]

Archive with 1 entries (1 files):
- Supplementary_MethodsPaper_2.html
