# Supplementary material for: Advancing predictive modeling in archaeology: An evaluation of regression and machine learning methods on the Grand Staircase-Escalante National Monument
Source: PLoS One. 2020 Oct 1;15(10):e0239424. doi: 10.1371/journal.pone.0239424 (PMC7529236; doi:10.1371/journal.pone.0239424)
Supplement: S2 File — (CSV) [file pone.0239424.s002.csv]

	pa	east_west_asp	GDD_corngrowing_dds_2005	north_south_asp	NPP_mean_00_15	PRISM_tmean_30yr_normal_800mM2_annual_asc	slope	springs_cd	streams_cd	wetlands_cd	wtrshd_size
1	1	-0.474060386419296	2758.26955885459	-0.880492329597473	1852.47420599366	10.5320802591797	2.11397385597229	8.96509456634521	8.96509456634521	0.834089457988739	144948305
2	1	0.986180067062378	2241.51286286561	0.165677160024643	1640.29624073433	10.590855465802	51.728401184082	135.190643310547	11.3535013198853	120.372222900391	110370958
3	1	-0.883912980556488	2882.81918226945	-0.467651396989822	1862.86263911463	11.0967821100188	42.7646026611328	38.5680198669434	8.05524158477783	41.1231498718262	144948305
4	1	-0.996250212192535	2841.10062074155	0.0865187123417854	1892.25070735667	11.0960618505683	41.855827331543	31.8804893493652	17.5563220977783	30.9432067871094	144948305
5	1	0.99886679649353	2598.86384621931	-0.0475926995277405	2464.67551435126	10.3379160514216	17.5028610229492	11.6284141540527	2.58915209770203	11.1951770782471	100859519
6	1	-0.196005642414093	2790.76148757349	-0.980602741241455	2000.72614861598	10.599889928257	3.64724373817444	2.40178251266479	2.40178251266479	2.23935651779175	144948305
7	1	-0.911579132080078	2755.16267206991	-0.411124646663666	2620.55744913498	10.4208915913186	15.6277055740356	35.7534790039062	4.36037969589233	35.6438980102539	144948305
8	1	0.925333261489868	2509.75981701329	0.379154801368713	1833.10563210299	10.1937550097974	9.35868263244629	10.9449138641357	5.46299839019775	10.4345617294312	100859519
9	1	-0.70710688829422	2767.96363847234	0.707106649875641	1970.72392694374	10.5472692914903	2.83348631858826	6.0072169303894	6.0072169303894	1.46012437343597	144948305
10	1	0.581327795982361	2619.43902538642	-0.813669502735138	2262.35482688667	10.3462657824852	3.69149327278137	6.86277008056641	4.2487096786499	7.32646036148071	100859519
11	1	0.992796719074249	2626.18936225041	-0.119810841977596	2317.02030272695	10.3664628632258	30.2940330505371	19.0326118469238	6.3561863899231	19.3414325714111	100859519
12	1	-0.678251624107361	2123.59908889793	0.734829723834991	1283.42554721664	10.1170139712634	5.05517864227295	74.5371017456055	8.01333713531494	65.2108612060547	105286670
13	1	0.982154786586761	2441.00319247328	0.188074395060539	1825.32612845248	9.21216500671111	13.456371307373	81.7349700927734	12.1940612792969	79.4385452270508	98852450
14	1	0.11001718044281	2524.23714357001	0.99392968416214	1731.13326583883	9.42570282876857	1.296666264534	98.9166412353516	7.12287378311157	75.4005813598633	98852450
15	1	0.889550268650055	2535.13777236694	0.456837356090546	1823.780081574	9.94957528583005	5.93649530410767	19.3126792907715	4.77080488204956	14.4372749328613	144948305
16	1	0.754127144813538	2597.27787372966	-0.656728446483612	1585.94354210177	10.1339501987209	5.86774730682373	7.56307506561279	7.70776319503784	4.61132287979126	144948305
17	1	0.242553114891052	2399.48204670875	-0.970138132572174	1750.8534760194	9.4763731464903	4.71401453018188	105.88005065918	5.42044830322266	69.4030151367188	81620219
18	1	-0.999408006668091	2601.59338591199	-0.0344046279788017	1842.79161691739	10.1815657783583	4.1500415802002	38.9111976623535	0	38.2468070983887	100859519
19	1	0.750286519527435	2209.70607919104	-0.661112785339355	1167.683121341	12.5883975088894	18.6004257202148	119.312286376953	2.26757001876831	8.12665939331055	113514571
20	1	-0.971209228038788	2598.98800032616	-0.238228052854538	1912.18721711238	10.2924428852269	7.76884889602661	29.5676574707031	7.25915479660034	29.2062091827393	100859519
21	1	0.965725898742676	2500.88062501238	-0.259564071893692	1839.15003026699	9.52036516238977	52.641227722168	51.3192520141602	16.8395538330078	28.8007984161377	81620219
22	1	0.527579009532928	2609.23271496221	-0.849505960941315	1617.10074313105	10.2614433699012	29.2116756439209	42.1929512023926	8.18866539001465	42.6522979736328	100859519
23	1	0.678843975067139	2153.09966089738	0.734282553195953	1248.07902440821	12.4384027965379	10.2287101745605	15.9503297805786	0.618650496006012	15.0977001190186	104290091
24	1	-0.919145166873932	3701.29677332637	0.393919050693512	1712.22489460445	10.8905048783273	5.43800783157349	55.2943458557129	2.91102361679077	33.0313491821289	55452480
25	1	0.284959048032761	3279.57336363425	-0.958539664745331	1689.3897264316	10.8655958523163	5.51213884353638	20.4585857391357	2.9402232170105	26.6002788543701	45543824
26	1	0.980580687522888	3696.06121086338	-0.196116060018539	1734.24921794711	10.930558843987	4.37359142303467	53.0850296020508	0.935638844966888	36.4286346435547	55452480
27	1	-0.316227704286575	3718.36229536486	-0.948683321475983	1766.37871262667	11.0280625389542	1.81135857105255	57.614990234375	1.11869835853577	38.0751876831055	55452480
28	1	0.254499405622482	3659.76933828829	0.967072904109955	1811.47998367364	10.888851718599	13.7976531982422	59.9679527282715	7.99364471435547	51.8244247436523	55452480
29	1	0.964314639568329	2993.37701129535	0.264758944511414	1740.02650195247	10.2915128650605	73.3892211914062	33.3111610412598	8.51680850982666	30.900951385498	107912759
30	1	-0.885847628116608	3357.97224150604	-0.463976263999939	1288.38336097328	10.8328464973745	10.0814847946167	37.8273315429688	0	22.595308303833	102791658
31	1	-0.848435401916504	2703.84852637355	-0.529298961162567	1703.67384196478	10.516105456406	32.7156677246094	25.2358322143555	21.8358421325684	18.6729431152344	114874053
32	1	-1	3699.71143795547	1.19248806385031e-08	1357.73933636512	11.081045677846	0.572798848152161	19.0702781677246	0.678015649318695	3.49863457679749	102791658
33	1	0.315764516592026	2684.6956567266	-0.948837578296661	1814.63271079412	10.3615133929377	0.905850470066071	7.14160394668579	6.4567174911499	6.61965322494507	144948305
34	1	-0.59999006986618	3556.89922911658	-0.800007402896881	1710.55984964916	10.6259629609885	5.71045446395874	42.5266380310059	8.95882225036621	34.3858642578125	55452480
35	1	0.9805868268013	2638.31831798018	0.196085348725319	1579.96402613251	10.2463083346998	4.3733868598938	9.71339511871338	8.00657558441162	6.51216411590576	144948305
36	1	0.316304892301559	3683.17872686064	-0.94865757226944	1808.50132973192	10.9895331765033	1.35852348804474	55.0060806274414	3.12705588340759	46.867130279541	55452480
37	1	0.970131635665894	2737.6740030778	0.242579191923141	1850.25840724324	10.4343238087317	9.36547183990479	10.5413036346436	9.0397777557373	11.0897464752197	144948305
38	1	0.97623997926712	2747.96738429799	0.216692194342613	1848.18106676322	10.4207060455133	2.63998007774353	13.5395250320435	8.36237239837646	12.883225440979	144948305
39	1	0.961536586284637	2727.11334520665	0.274676859378815	1848.33352004826	10.4525902572559	2.08450484275818	10.0102968215942	9.88737201690674	9.82843589782715	144948305
40	1	-0.0333067253232002	3660.61335547415	-0.999445199966431	1787.78158065792	10.928886276989	8.53543186187744	63.4696426391601	8.05154705047607	49.1135139465332	55452480
41	1	-0.954700291156769	2849.3396243448	-0.297569155693054	1903.24426059428	11.0829993086165	38.8876876831055	30.2784175872803	18.6755638122559	29.3419761657715	144948305
42	1	-0.315857201814651	2740.62165198505	-0.948806762695312	1796.01761834178	10.4993933452609	2.26407790184021	11.9631929397583	11.9631929397583	1.16542840003967	144948305
43	1	0.855013012886047	2588.66949638113	0.518606603145599	2413.42318435262	10.312225421544	10.1122894287109	9.41477203369141	1.59871423244476	8.75356292724609	100859519
44	1	0.718789339065552	1013.39996017244	-0.695227980613708	984.920038132247	13.0844915493721	22.9928359985352	90.7754669189453	0.199295595288277	38.9091453552246	128277292
45	1	0.995039582252502	3635.71407576469	0.0994795635342598	1752.26864603195	10.8503178780968	2.8766508102417	44.8261375427246	5.48997259140015	36.6877288818359	55452480
46	1	-0.787056565284729	3712.52136654194	0.616880834102631	1748.91654913937	10.9965239873677	6.70337343215942	55.4495239257812	0.38500452041626	37.1606941223145	55452480
47	1	-0.344271004199982	3754.86325657675	-0.938870310783386	1678.71402567248	10.8467310661806	9.07704830169678	60.1038627624512	2.87570810317993	25.1732616424561	55452480
48	1	0.636894166469574	2736.10431726411	-0.770951211452484	1983.00362188233	10.4818384311538	4.26504325866699	46.302921295166	16.3309383392334	46.1904487609863	144948305
49	1	-0.993885934352875	4134.40794464233	0.110411629080772	1065.98988320124	11.3230906677935	3.88504505157471	86.8852996826172	6.81012344360352	22.2900505065918	85658848
50	1	0.690969049930573	2977.03370564549	-0.722884356975555	1871.77048867128	11.0695712618394	57.449592590332	47.9544792175293	7.12538623809814	43.5708389282227	144948305
51	1	-0.739150285720825	2704.78219594624	0.673540532588959	1995.16814281267	10.4182977566381	8.65364170074463	41.3886604309082	16.5219631195068	41.278923034668	144948305
52	1	-0.843784689903259	2756.68262678439	-0.536681830883026	1839.45289592177	10.5521312206033	1.86684572696686	10.7977819442749	10.7977819442749	1.7656238079071	144948305
53	1	-0.284955322742462	3308.37196595983	0.958540797233582	1618.94539571528	11.1436002207843	25.7578010559082	55.7131729125977	0.344909071922302	5.26552772521973	114477468
54	1	-0.284955322742462	3308.37196595983	0.958540797233582	1618.94539571528	11.1436002207843	25.7578010559082	55.7131729125977	0.344909071922302	5.26552772521973	114477468
55	1	0.948707103729248	3680.96455415514	-0.316156417131424	1810.52044361896	10.9790673064083	5.86780643463135	54.4526405334473	3.63209056854248	46.3134346008301	55452480
56	1	-0.697489857673645	3684.92466919978	-0.716594696044922	1806.83038714157	11.0112600940464	14.6627292633057	52.9071044921875	2.06223630905151	44.7699432373047	55452480
57	1	0.964759826660156	3596.83380679027	0.263131976127625	1760.30459842895	10.6536569252348	8.11148929595947	37.7466506958008	4.16962480545044	29.6075267791748	55452480
58	1	0.980580687522888	3576.33514231229	-0.196116060018539	1713.2103091103	10.5562943621077	17.0111923217773	46.5513458251953	7.96066570281982	43.0486488342285	55452480
59	1	-0.263189911842346	3610.63897985377	0.964744031429291	1706.24307371546	10.6397151704418	1.63255500793457	49.0099716186523	6.70125818252564	39.0175323486328	55452480
60	1	0.96638011932373	3636.16783624786	0.257117718458176	1810.65249511332	10.7981990481428	15.7470960617065	42.3795509338379	2.6355996131897	34.2413635253906	55452480
61	1	0.560836613178253	3519.68234061849	0.827926456928253	1422.2210021746	10.8339590236689	15.686185836792	22.5421810150146	3.33972525596619	22.6008243560791	102791658
62	1	-0.887236773967743	3541.77011447008	0.46131432056427	1418.20942884276	10.8426902644162	4.0296516418457	16.41455078125	3.83847045898438	20.1653575897217	102791658
63	1	0.485642999410629	2526.72971405257	-0.874157249927521	1348.05670634036	9.52060552926745	1.47405505180359	21.9117946624756	7.34327268600464	22.1949062347412	126736119
64	1	-0.0611211024224758	3758.46057818372	-0.99813038110733	1680.1919194622	10.8464210492835	6.99675178527832	60.4360046386719	3.20785140991211	24.7040596008301	55452480
65	1	0.748987555503845	3696.20652290072	-0.662584066390991	963.654305111266	14.2557507523287	9.84628009796143	34.3233222961426	1.67423391342163	33.7615051269531	142390608
66	1	0.613903641700745	3631.08755185666	-0.789380967617035	1764.95285211221	10.8451685106589	3.26279973983765	43.060188293457	3.83505153656006	34.921501159668	55452480
67	1	0.0344507768750191	3681.84585606638	-0.999406397342682	1690.16708660824	10.7769433652681	4.14952611923218	52.8666343688965	1.08203029632568	31.523401260376	55452480
68	1	-0.706818878650665	3919.61403067392	-0.707394540309906	1595.79766037735	10.8890856247824	0.607789695262909	80.3921737670898	10.8412914276123	21.0289440155029	85658848
69	1	-0.447205126285553	3411.54287544232	0.894431412220001	1409.90717476033	10.7349325639695	16.2087020874023	30.8485507965088	3.99072790145874	29.6828002929687	102791658
70	1	0.874134838581085	4066.892510135	0.485683262348175	1104.62422660442	13.776033475778	1.47429263591766	19.4757022857666	2.03485321998596	6.13812971115112	107912759
71	1	0.569209933280945	3642.78224823696	0.822192192077637	1812.7483007619	10.8509973081054	11.179986000061	61.5988121032715	9.78571033477783	53.4543342590332	55452480
72	1	-0.933350145816803	3721.49698288168	-0.358967334032059	1656.30557533908	10.6285518606962	3.98388719558716	57.5242576599121	0.955559849739075	25.4364967346191	55452480
73	1	-0.610796511173248	3605.02359404325	-0.791787624359131	1723.85102398715	10.7484027407174	6.30613660812378	44.3092384338379	8.50998592376709	36.1679458618164	55452480
74	1	-0.0807949528098106	3708.44448066096	-0.996730744838715	1783.09131195483	11.0735263979823	5.30216073989868	60.6341819763184	1.95464909076691	45.8514099121094	55452480
75	1	-0.953811645507812	3199.12461396228	-0.300405353307724	1619.1965565032	10.2227088169726	33.6539688110352	18.9152927398682	4.22971868515015	32.0792427062988	70230815
76	1	-0.263208121061325	2517.71620587509	-0.964739084243774	1202.72360396998	10.3151317991153	1.63310670852661	65.2279891967773	4.54079580307007	52.4060249328613	112062377
77	1	-0.414815634489059	3534.6151847475	-0.90990549325943	1401.21425087059	10.9152412688285	20.4889297485352	13.6519870758057	4.85423040390015	13.5800256729126	102791658
78	1	0.971205353736877	3652.44319938547	-0.238243848085403	1386.11217213622	10.9848946749456	7.76905679702759	14.30419921875	2.24609422683716	8.01701354980469	102791658
79	1	0.999055445194244	3631.5468930292	0.0434534326195717	1815.39215583346	10.7681358229564	6.56630992889404	41.6132392883301	2.96214199066162	33.4745407104492	55452480
80	1	0.906179368495941	3686.48069852325	-0.422893583774567	1805.40957538894	11.0099362614561	2.36988520622253	55.5096969604492	2.44289541244507	47.3721809387207	55452480
81	1	-0.707106709480286	2532.98018441748	-0.707106828689575	1280.11945113545	9.54000393415015	0.405036687850952	18.7068500518799	9.7916316986084	18.7491397857666	126736119
82	1	-0.485642522573471	2311.71731241755	0.8741574883461	1666.11574558623	10.3386563699725	1.47405505180359	56.5893669128418	5.8015718460083	53.6968154907227	112062377
83	1	1	3678.59754899082	-4.37113882867379e-08	1806.15847655272	10.9662868351612	3.43349099159241	58.4531097412109	4.90292072296143	50.3131446838379	55452480
84	1	0.316176205873489	3702.33491901983	-0.948700487613678	1733.79325805506	11.1035690325931	4.06947755813599	64.8724746704102	1.3792896270752	43.7943687438965	55452480
85	1	0.964454650878906	2301.07812212472	0.26424852013588	1175.46976921111	12.7544704504756	20.7293872833252	82.4837951660156	10.2558841705322	14.6058006286621	68219225
86	1	0.549968540668488	3654.48275205031	-0.835185348987579	1809.51502815478	10.8822626575325	6.99672365188599	45.1279830932617	1.23318314552307	36.9910163879395	55452480
87	1	0.987439155578613	3697.27906301576	0.157999902963638	1660.05569306357	10.5964344713022	7.21470212936401	54.7162094116211	1.14827966690063	27.9809722900391	55452480
88	1	1	3555.82310257002	2.26060528802918e-05	1789.84003608512	10.5100568880262	7.6884822845459	33.3566360473633	2.66594910621643	25.2180233001709	55452480
89	1	-0.510197818279266	3749.19886393725	-0.860057055950165	1675.92552063032	10.8430451544076	18.9318828582764	59.5781745910644	2.33075714111328	25.8608779907227	55452480
90	1	0.110402047634125	2549.61530680018	-0.993887007236481	1480.01909678058	9.50219292190006	5.17436408996582	25.8307590484619	3.39575457572937	26.9278964996338	83238708
91	1	-0.454471617937088	3634.96889175789	-0.890761196613312	1792.41672309826	10.7849589916412	22.4194316864014	40.1109275817871	0.238287478685379	31.974292755127	55452480
92	1	0.907960057258606	3622.92755600009	-0.41905665397644	1741.86206847935	10.824222397653	8.14823722839355	43.8453598022461	5.88116645812988	35.7041854858398	55452480
93	1	-0.84103262424469	2813.37033846699	0.540984392166138	1790.28576003586	10.8033783929549	28.8072357177734	13.8632287979126	9.82424068450928	11.8534479141235	114874053
94	1	-0.783657550811768	2883.33584813344	-0.621193051338196	1399.90546664083	11.0573500194146	27.6175231933594	54.1741600036621	32.8201713562012	53.5258941650391	144948305
95	1	0.995884120464325	3684.69182394548	0.0906353965401649	1732.23989384147	10.9035196207073	1.58153331279755	51.791576385498	2.49657893180847	36.9509429931641	55452480
96	1	-0.377230435609818	3822.79585458699	-0.926119446754456	1616.2793835223	10.7039540068493	4.1689190864563	69.1897735595703	3.23764061927795	13.5032367706299	55452480
97	1	-0.0904959142208099	3718.01910172572	-0.995896816253662	1759.17702947563	11.0207321823437	1.58203947544098	57.0051078796387	1.30393421649933	37.5762596130371	55452480
98	1	0.945458173751831	3468.9846227719	-0.325743496417999	958.816817553507	13.7404427658005	17.466854095459	83.2691879272461	0.343611001968384	50.2912063598633	142390608
99	1	0.780813038349152	3342.1587657679	0.624764740467072	1145.95134434183	11.584126978278	3.66353344917297	91.941635131836	1.03030681610107	42.2082710266113	140693499
100	1	-0.989935696125031	4200.0740179998	-0.141517788171768	1031.43550794382	14.1770799189271	1.01304697990417	67.3458938598633	8.97244548797607	21.5721549987793	161003272
101	1	-0.989935696125031	4200.0740179998	-0.141517788171768	1031.43550794382	14.1770799189271	1.01304697990417	67.3458938598633	8.97244548797607	21.5721549987793	161003272
102	1	-0.948709070682526	3830.42162017462	-0.316150486469269	1734.25515605653	10.8589916909348	2.71574187278748	68.7016906738281	0.971562266349792	19.0258502960205	55452480
103	1	-0.956662833690643	3845.45502320129	0.291197955608368	1725.6275252482	10.8673518385579	3.43950247764587	71.5701446533203	3.23879075050354	19.5617523193359	55452480
104	1	-0.447159051895142	3887.27044748204	0.894454479217529	1655.46139349943	10.8631348503438	1.28119361400604	78.5437927246094	8.9372673034668	19.5905170440674	55452480
105	1	0.964761555194855	2699.5475655555	-0.263125717639923	1976.42478492285	10.406257794875	20.3326473236084	32.481803894043	19.6881656646729	32.3725051879883	144948305
106	1	0.964761555194855	2699.5475655555	-0.263125717639923	1976.42478492285	10.406257794875	20.3326473236084	32.481803894043	19.6881656646729	32.3725051879883	144948305
107	1	-0.413810521364212	3540.45280186152	-0.910363018512726	1754.68709824373	10.5409468622678	3.45727181434631	38.057487487793	5.63720941543579	29.9176158905029	55452480
108	1	0.980580687522888	3623.40957554493	-0.196116060018539	1830.69602666378	10.7359743448589	4.37359142303467	41.8091201782227	4.39708471298218	33.669303894043	55452480
109	1	-0.995039641857147	3609.13988215208	0.0994793847203255	1717.9515698029	10.4841063494264	2.8766508102417	46.982250213623	2.30403351783752	37.3959617614746	55452480
110	1	-0.902122914791107	3638.05649205997	-0.431479096412659	1218.41319486932	11.4313612803465	3.64709329605102	36.381420135498	3.77780771255493	10.2060575485229	55452480
111	1	-0.0722724795341492	3622.86605386625	0.997384905815125	1845.87520108093	10.7849790104329	9.81257152557373	54.9323806762695	10.9843273162842	46.7889060974121	55452480
112	1	0.152837514877319	4052.84075723015	0.988251328468323	1107.33821957763	13.7489924811405	13.7867622375488	23.9967880249023	2.33072328567505	8.02245807647705	107912759
113	1	0.936314463615417	3632.90154327794	-0.351162701845169	1817.98292416095	10.801104783408	2.44581770896912	43.055793762207	3.04163980484009	34.9173736572266	55452480
114	1	-0.989196300506592	3657.10770953525	-0.146596923470497	1795.2547468355	10.9227841220883	7.7716064453125	46.3834571838379	1.28746736049652	38.2478942871094	55452480
115	1	-0.514557242393494	3751.23291042726	-0.857456028461456	1675.34630898573	10.8352345935227	3.3372540473938	60.6515617370605	3.27975702285767	26.224437713623	55452480
116	1	0.999315321445465	3633.17255188041	-0.0369983315467834	1812.80883035469	10.7857514736548	3.86469793319702	42.0493049621582	2.89446401596069	33.9106330871582	55452480
117	1	-0.137347340583801	2628.84281824414	0.990522921085358	2033.19394673587	10.3911772144126	19.0741424560547	31.6617794036865	4.40689849853516	12.8824529647827	100859519
118	1	0.975445806980133	2511.9357140599	-0.220239520072937	1918.87880052057	11.5667364189843	4.54279851913452	17.7673072814941	1.59381651878357	9.86167335510254	113243476
119	1	0.28499698638916	3664.71188192132	-0.958528399467468	1389.836533982	10.9952515032193	5.51202201843262	12.6654367446899	3.22634434700012	6.70936393737793	102791658
120	1	0.566526174545288	3181.58230222909	-0.824043750762939	1316.0522137233	10.5742693383195	5.54494047164917	46.3616600036621	0.891256332397461	32.0662612915039	102791658
121	1	0.961549282073975	3995.98668001577	0.274632513523102	1106.05993019797	11.2650247711904	2.08484053611755	76.535400390625	8.06890678405762	35.9644355773926	85658848
122	1	-0.845551490783691	2814.62115755772	0.533893883228302	1785.01951308319	10.8172971976295	44.3819122314453	17.4566459655762	13.2693843841553	15.445032119751	114874053
123	1	0.594399452209473	3224.07370339203	-0.804169952869415	1830.48791547672	9.49680740917154	8.13855266571045	42.645565032959	12.3669338226318	88.2301254272461	102791658
124	1	-0.627770185470581	3665.43081819473	-0.778398752212524	1822.84596798045	10.9258367305327	11.2612981796265	50.5702667236328	4.13016414642334	42.4328155517578	55452480
125	1	0.994867026805878	2767.61930468103	-0.101191163063049	2078.75362836322	10.4691888951081	16.5159931182861	25.9410762786865	17.2302131652832	25.8329811096191	144948305
126	1	-0.301116913557053	3617.93697990279	-0.953587234020233	1797.36566363747	10.7047394753368	5.68932437896729	37.4109306335449	0.929486870765686	29.2738304138184	55452480
127	1	0.0994796603918076	3833.3195564633	0.995039582252502	1734.72811854485	10.8913688504524	2.8766508102417	71.8702774047852	4.16667556762695	21.6703033447266	55452480
128	1	0.658507406711578	1901.52132893182	0.752574265003204	1121.22148356778	12.1356256580464	34.642894744873	111.36376953125	0.109050020575523	24.4051513671875	131129987
129	1	0.419082403182983	3645.43268886749	-0.907948195934296	1815.09622058441	10.8342594411956	4.09477996826172	44.100212097168	2.32168960571289	35.9623413085938	55452480
130	1	-0.141566261649132	3729.71423758128	-0.989928781986237	1657.57427097218	10.6602361495142	1.01270091533661	58.8665733337402	0	23.7010746002197	55452480
131	1	0.11054989695549	3197.9418652063	0.993870556354523	1791.39927108817	9.40948210754402	1.29674339294434	48.1329727172852	7.3676929473877	73.765983581543	102791658
132	1	0.485703229904175	3644.894822286	-0.874123752117157	1689.41063024841	10.6051702046654	2.94687271118164	50.0340576171875	1.73014545440674	33.9386520385742	55452480
133	1	0.817079961299896	1797.00664539755	-0.576524317264557	1067.49444753362	13.4852170196593	31.0795116424561	79.2829818725586	1.63947772979736	11.0460996627808	103266555
134	1	0.441896855831146	2823.85739266435	-0.897065877914429	1553.50224098559	10.9662598946604	10.5760164260864	34.9068946838379	24.5629730224609	35.3028869628906	144948305
135	1	0.853277504444122	2605.89155795659	-0.521457076072693	2255.84024650342	10.3301726255856	6.02080392837524	5.8118577003479	4.15508890151978	6.27373266220093	100859519
136	1	0.398754507303238	2627.65025757586	-0.917057693004608	2273.80355306491	10.3716717747318	7.14703989028931	20.0269355773926	6.48613548278809	20.4292392730713	100859519
137	1	0.263080984354019	2558.82890776809	-0.964773774147034	1929.42805524281	10.2406407575418	1.63322925567627	11.3279132843018	10.5235681533813	5.49911642074585	100859519
138	1	0.316536575555801	2676.09317823977	0.948580324649811	1755.88867532827	10.2774396175768	1.35863411426544	3.23667573928833	1.82841086387634	1.71207189559937	144948305
139	1	0.316536575555801	2676.09317823977	0.948580324649811	1755.88867532827	10.2774396175768	1.35863411426544	3.23667573928833	1.82841086387634	1.71207189559937	144948305
140	1	0.351115614175797	2882.26781642654	0.936332106590271	1504.70025138356	11.1016994865549	4.88340425491333	49.5884246826172	24.6290588378906	48.9407920837402	144948305
141	1	0.543211162090302	3634.94668968825	-0.839596092700958	1771.53342420606	10.8572032445621	2.89773201942444	43.3974380493164	3.5234808921814	35.2592849731445	55452480
142	1	-0.716735243797302	3742.99748513998	-0.697345376014709	1672.9718918733	10.8375637549704	14.4732723236084	59.257869720459	2.0563371181488	26.2882652282715	55452480
143	1	0.514495968818665	3668.04281968126	-0.857492804527283	1801.12513431661	10.9534574174352	1.66956412792206	48.6185836791992	1.85709643363953	40.482795715332	55452480
144	1	-0.755676805973053	3859.88374105054	0.654944717884064	1696.19495833806	10.8745990759898	2.84093713760376	74.8706893920898	6.06612396240234	20.417594909668	55452480
145	1	0.215197026729584	2601.17836214873	-0.976570665836334	2244.26164587327	10.3201678186385	8.58847236633301	5.1020622253418	3.77315497398376	5.56377220153809	100859519
146	1	-0.570511281490326	2550.15266045196	-0.821289777755737	1962.26289869252	10.2530243692012	21.7400684356689	16.7794742584229	6.35477638244629	11.1970167160034	100859519
147	1	-0.924029052257538	2568.40206488904	0.382322311401367	1962.96420101679	10.2561913985487	8.91865348815918	18.7876605987549	6.44191408157349	13.9132614135742	100859519
148	1	-0.666788518428802	2578.65202478594	0.745247006416321	2657.47344152266	10.2440709743071	20.9282722473145	21.047046661377	5.05624675750732	20.2342720031738	81620219
149	1	-0.642760336399078	2743.42244286435	0.766067326068878	1857.50754030327	10.5822869007403	15.8505172729492	21.7659358978271	17.1692161560059	16.4037818908691	144948305
150	1	-0.488136917352676	2653.03578496672	0.87276703119278	2015.79464062576	10.4480210411375	9.59234523773193	43.857048034668	7.22907209396362	7.72007513046265	100859519
151	1	0.644533455371857	2586.54446326678	-0.764576137065887	2596.11800824143	10.3105741106515	9.46809673309326	19.7146549224854	1.50853741168976	18.9817638397217	100859519
152	1	0.89446359872818	2639.64464676631	-0.44714081287384	1947.96244702219	10.2312592046721	1.9208824634552	32.8642807006836	8.94394397735596	33.3236656188965	100859519
153	1	0.470567762851715	2492.09471284376	-0.882363855838776	1105.68727848396	11.7991295337027	4.85859966278076	36.6026649475098	1.15577042102814	28.6941509246826	113243476
154	1	0.998619735240936	2555.53536420845	-0.0525228418409824	2052.33376495774	10.0697044379817	8.12138271331787	14.8428678512573	1.12789309024811	14.4871063232422	100859519
155	1	0.640122890472412	2594.16048638394	-0.768272519111633	2442.69733286999	10.3491757154013	2.23655009269714	18.9293251037598	4.86369514465332	18.6073455810547	100859519
156	1	-0.00013550918083638	2564.50481800486	-1	2042.03026704781	10.2844256338229	2.57664155960083	5.19109439849854	4.67414522171021	4.98203992843628	100859519
157	1	1	3896.31270912666	-4.37113882867379e-08	1620.08834584562	10.8877403871647	0.286406576633453	80.7479476928711	11.4059076309204	22.3390274047852	55452480
158	1	0.986372232437134	2527.13110742939	0.164529055356979	1277.31396489035	9.5282885340414	1.7423677444458	19.0046558380127	8.48112869262695	20.104549407959	126736119
159	1	0.988116800785065	2525.83713452438	0.153704762458801	1329.6794939529	9.5214503139291	6.49497413635254	21.2337532043457	7.73303461074829	22.1808414459229	126736119
160	1	0.518601357936859	3627.44406158848	-0.85501617193222	1817.15533766882	10.732145940386	10.1130447387695	38.7043342590332	1.43662142753601	30.5667572021484	55452480
161	1	0.0434787571430206	3664.47184500395	-0.999054372310638	1674.42211875154	10.286111123765	3.2940616607666	59.1285591125488	1.81855320930481	28.3803977966309	55452480
162	1	0.897253334522247	3687.65619694581	-0.441516131162643	1466.52693869518	10.9742348168359	9.95610046386719	12.1000118255615	0.059562299400568	4.40438461303711	102791658
163	1	-0.400833606719971	2825.46316550825	-0.916150867938995	1636.88196974974	10.9196925128481	9.90703010559082	36.4769325256348	25.1929149627686	36.833251953125	144948305
164	1	-0.343558609485626	3871.95143110619	0.939131259918213	1579.6294743218	10.9336665341792	6.22876596450806	84.6858444213867	13.8490324020386	29.0425071716309	55452480
165	1	0.70710676908493	4012.54227946425	0.70710676908493	1167.22668032942	11.1686832200842	0.607789635658264	86.0913238525391	1.54176461696625	47.6325378417969	85658848
166	1	-0.48001155257225	3642.8719144537	-0.87726217508316	1409.54875452859	10.9783571591172	24.375825881958	7.53186750411987	2.3503041267395	6.00866031646729	102791658
167	1	0.859019994735718	2605.62534899827	0.511942088603973	1412.76847501323	9.63740861452856	16.0727348327637	11.0317401885986	8.23145389556885	11.3708248138428	126736119
168	1	0.607475578784943	3365.8852950842	-0.794338345527649	2572.89648286286	10.246042575419	6.10765027999878	16.224552154541	5.91875123977661	62.8893814086914	85785743
169	1	0.968276619911194	2119.33635161881	-0.249880850315094	1233.12649083647	12.4800650519486	9.09440040588379	10.6985387802124	1.57229197025299	9.84680652618408	104290091
170	1	0.110512904822826	3118.12322002683	0.993874669075012	1403.80133785392	9.44662422936225	5.17390441894531	19.5930328369141	11.3731508255005	37.716064453125	88589527
171	1	0.46406090259552	2736.57235906136	0.885803282260895	1753.68795602917	10.5002384488396	3.39240264892578	15.6257076263428	11.7894706726074	12.3657207489014	144948305
172	1	0.46406090259552	2736.57235906136	0.885803282260895	1753.68795602917	10.5002384488396	3.39240264892578	15.6257076263428	11.7894706726074	12.3657207489014	144948305
173	1	-0.386305212974548	3125.67553234537	0.922371029853821	1706.14598046973	10.1839133992742	17.5946655273438	11.6867923736572	6.23005485534668	49.7486991882324	70230815
174	1	0.802340865135193	2418.10135955748	-0.596866130828857	1285.94554591632	12.0991875158566	27.0672817230225	47.4867515563965	2.21235322952271	27.133825302124	104290091
175	1	0.178847000002861	4093.42768335953	0.983876883983612	1125.2434727278	11.1602423518053	3.19950771331787	27.8814964294434	1.08136594295502	5.67398262023926	102791658
176	1	-0.928496122360229	3653.18154183641	-0.371342092752457	1682.39482074969	10.5726198818417	6.14749193191528	51.2279396057129	0.902319192886353	31.5461006164551	55452480
177	1	-0.999495804309845	2575.50047975903	0.0317515507340431	2188.15575627012	10.1392893326669	32.2239112854004	19.5011425018311	6.06044387817383	19.1478290557861	100859519
178	1	0.53129518032074	2462.26127836424	-0.847186803817749	1070.29342373342	9.95465734848013	9.87655639648438	55.4851188659668	0.788576602935791	35.2402572631836	105286670
179	1	0.871685445308685	2647.90551270136	-0.490065783262253	1576.7345494895	10.3114151550481	67.3601989746094	50.3815536499023	4.88883924484253	50.0658721923828	100859519
180	1	-0.924684524536133	2681.67798967716	0.380734235048294	1985.89091476003	10.3565966189964	28.8786430358887	43.9485816955566	5.24490547180176	16.1639060974121	100859519
181	1	0.910362362861633	3667.66020817294	0.413812041282654	1816.49123148174	10.9464343311405	8.58915138244629	48.3411979675293	1.65182983875275	40.2046432495117	55452480
182	1	-0.755676984786987	3724.88868931258	-0.654944479465485	1697.71602967213	10.8893930915726	2.84093713760376	58.5032653808594	0.640099465847015	29.8068103790283	55452480
183	1	0.98776912689209	3693.15237745853	0.155923470854759	1792.32658041057	11.0468412251291	2.75316309928894	59.4446830749512	2.5068986415863	50.1130218505859	55452480
184	1	0.53818690776825	3701.78539209257	-0.842825531959534	1764.04271515371	11.0908330035865	13.8307952880859	62.2719039916992	1.99849426746368	46.9874076843262	55452480
185	1	0.876474380493164	3864.43808569482	-0.481448501348495	1572.26178399202	10.5992785278419	11.448431968689	22.9156856536865	0.715506792068481	48.4259338378906	102791658
186	1	-0.894427299499512	3857.4705898717	-0.447213381528854	1464.05782219382	10.6883863505531	3.19960141181946	16.1346168518066	4.0193018913269	43.2555618286133	102791658
187	1	0.259070843458176	3669.63997163531	-0.965858340263367	1679.14186521759	10.6456562849014	6.05770397186279	52.1208877563477	0.893298923969269	30.8070793151856	55452480
188	1	-0.554641604423523	3705.8811551557	-0.832089364528656	1779.02767364958	11.0769004670077	2.06496334075928	60.4078903198242	0.72942990064621	47.9981727600098	55452480
189	1	-0.132132008671761	2805.25896273626	0.99123215675354	1814.20973996042	10.6268941379732	8.60509872436523	20.7906436920166	10.9040241241455	17.7825317382812	144948305
190	1	-0.707075893878937	3751.38498684854	-0.707137703895569	1677.65570785529	10.8490886069425	5.65367031097412	59.5404891967774	2.31381225585938	25.5267925262451	55452480
191	1	0.97140634059906	2835.88331631256	0.237423181533813	1857.67781136016	10.6743664579282	13.0410499572754	24.3713512420654	12.2630519866943	20.6146774291992	144948305
192	1	0.554687321186066	3609.35294150498	-0.832058906555176	1709.6430282284	10.6001396972572	3.09598827362061	48.0000534057617	5.20222234725952	38.3540496826172	55452480
193	1	0.989948630332947	3661.79560788438	-0.14142744243145	1815.18042876812	10.8900508812316	8.04961204528809	58.5985107421875	7.85154819488525	50.4550361633301	55452480
194	1	0.358967274427414	3677.82514100684	-0.933350145816803	1811.03159263764	10.9598393540142	1.99435412883759	55.893970489502	4.27243900299072	47.7554740905762	55452480
195	1	-0.388985186815262	3746.3364383301	-0.921244025230408	1675.4644218616	10.847107899975	6.96215724945068	59.0425834655762	1.81590831279755	26.1035556793213	55452480
196	1	-0.901015758514404	2832.35188498904	0.433786392211914	1319.90060159705	11.8356107799842	4.28445148468018	98.3330383300781	1.97334408760071	41.3222427368164	104290091
197	1	0.816994726657867	3619.57405161537	0.576645195484161	1829.74877317219	10.7679619784676	5.93971681594849	42.9691619873047	4.27230644226074	34.8307113647461	55452480
198	1	0.119116671383381	3621.74617398484	-0.992880284786224	1705.17827200358	10.6379090913924	7.17557764053345	48.7857551574707	4.83087253570557	37.4004249572754	55452480
199	1	0.536869466304779	2933.3575028125	-0.843665301799774	1428.8989963254	11.1487643662538	7.42876052856445	50.7891731262207	26.2404289245606	50.1425895690918	144948305
200	1	0.577470302581787	3750.24996886287	-0.816411674022675	1661.89410003613	10.7185963469381	7.15596580505371	60.8851661682129	1.85098350048065	21.9327335357666	55452480
201	1	0.351248532533646	2568.81946456858	-0.936282277107239	1841.65428578772	10.1904489637307	2.44571542739868	3.44811820983887	3.17183470726013	3.09140586853027	100859519
202	1	0.393996745347977	2511.02285622762	-0.919111847877502	2463.71443584588	9.89181379726039	4.35496377944946	24.5934963226318	3.07836055755615	23.6246070861816	81620219
203	1	0.287390857934952	3703.1020134829	-0.957813382148743	1782.7805847111	11.0268341980054	2.98825526237488	54.7900123596191	3.31852078437805	42.2691459655762	55452480
204	1	0.852185547351837	2758.78631712944	-0.52323967218399	1872.02451713191	10.6059111498812	9.4929256439209	23.1654148101807	17.255786895752	17.9365768432617	144948305
205	1	-0.999976873397827	2590.40487998871	0.0068049025721848	1578.60874032373	9.7856149975957	36.3165435791016	69.670295715332	3.66793203353882	70.1132125854492	83238708
206	1	-0.748603820800781	3638.90221099863	-0.663017570972443	1690.86830684275	10.5308844912195	6.66672515869141	50.3084259033203	1.08561158180237	32.6354522705078	55452480
207	1	0.937077760696411	1983.1870682958	0.349120646715164	1226.14038545349	12.5342283754556	15.2229690551758	20.4946002960205	0.50365138053894	19.5542087554932	104290091
208	1	0.978795528411865	1906.24194146671	-0.20483960211277	1252.78208407522	12.5612883583832	6.26768064498901	31.1993236541748	1.47292470932007	30.2593555450439	104290091
209	1	0.530014336109161	2525.65979632469	-0.847988665103912	1235.0543396926	10.5023821769393	8.05419731140137	82.1343994140625	6.18286895751953	61.3650932312012	112062377
210	1	-0.86093407869339	2002.57671865677	-0.508716464042664	1220.42062320498	12.4996386440655	7.28096866607666	17.222749710083	0.624203622341156	16.2817268371582	104290091
211	1	0.287346810102463	3282.90502376392	-0.957826614379883	1666.0788889232	10.791596544469	41.5866737365723	25.9894466400146	1.34679174423218	37.5504417419434	91944330
212	1	0.393916755914688	3278.91064182141	-0.919146120548248	1674.41151430033	10.8083532170347	28.905029296875	27.0006523132324	4.70192670822144	38.5597343444824	91944330
213	1	0.462580502033234	2907.50362326768	0.886577308177948	979.000201917553	12.9250001077388	7.3908576965332	11.437183380127	3.78989791870117	10.9422607421875	110370958
214	1	-0.931673884391785	3161.18114485309	-0.363295644521713	1707.88255632722	9.99959536306211	40.4741554260254	32.6967315673828	2.33063435554504	43.3227233886719	70230815
215	1	0.789336919784546	2523.75967342009	-0.613960325717926	1224.1221862274	10.5014545283996	4.88743925094604	84.0263061523438	5.82404327392578	63.2573165893555	112062377
216	1	0.110254012048244	2524.95454262089	0.993903458118439	1836.50895904302	9.98230371470844	1.29705214500427	19.4983234405518	3.91899156570435	16.4462852478027	144948305
217	1	0.990767896175385	3475.66748468896	-0.135569289326668	1676.13199281222	10.3834620136157	13.480354309082	31.0790214538574	1.93991017341614	21.4091167449951	88589527
218	1	-0.292762994766235	700.059351559865	-0.956185042858124	1089.46849267436	13.8062444421277	7.30043840408325	25.3646583557129	1.22384297847748	7.39793300628662	128277292
219	1	0.354666113853455	3690.27633387385	0.934993028640747	1688.02062630303	11.1264242739579	4.43410491943359	69.7813339233398	0.745693743228912	38.7171249389648	55452480
220	1	0.406167238950729	4530.13212437486	0.913798749446869	1883.56154657086	10.9941387413587	2.81875562667847	167.360488891602	4.62222480773926	57.0099639892578	84659984
221	1	0.989963293075562	2799.06703854002	0.141324803233147	1768.27615541293	10.5724727912042	2.02575731277466	16.4778175354004	8.45262145996094	15.5059452056885	144948305
222	1	0.996544003486633	3667.18917597064	-0.0830664113163948	1801.41430293086	10.9314052584077	3.44589400291443	60.9297752380371	6.87667608261108	51.3537979125977	55452480
223	1	0.600000023841858	4264.35438646311	0.800000011920929	1118.34157822133	10.9961771212884	1.4317467212677	95.985710144043	12.9577445983887	26.6974716186523	85658848
224	1	0.361921757459641	3760.82492532914	-0.932208478450775	1680.52828478766	10.8426895677316	12.8413391113281	60.8358840942383	3.3653724193573	24.3203125	55452480
225	1	0.995348453521729	3496.82458096263	-0.0963405296206474	944.744497218269	13.6486873125324	8.85118865966797	75.7511215209961	2.56158566474915	52.408935546875	142390608
226	1	0.447322905063629	2113.21602735872	-0.894372522830963	1257.49463011576	10.2893104273602	1.92127299308777	120.187728881836	18.8587188720703	105.275741577148	110370958
227	1	-0.316412955522537	2711.71475045335	-0.948621571063995	2254.92880224547	10.4267600444052	4.51978826522827	27.4667301177979	15.4477806091309	27.3590450286865	144948305
228	1	0.919100821018219	3620.01445337269	-0.39402249455452	1657.25262909643	11.0814412966196	3.26920437812805	62.7698135375977	5.06690645217896	31.7104663848877	55452480
229	1	-0.61395537853241	3593.50302577729	-0.789340734481812	1724.44976919396	10.3950975899361	1.63258564472198	46.2039489746094	1.6513500213623	37.8026161193848	55452480
230	1	0.972818374633789	2778.88429329697	-0.231569439172745	1824.85688240385	10.5765177952191	6.16023302078247	13.5019340515137	6.50641345977783	13.1557455062866	144948305
231	1	0.747400939464569	3554.68958552364	-0.664373278617859	1359.43349951124	11.4589775319004	3.44540214538574	33.4063453674316	3.51276278495789	7.74972724914551	49466376
232	1	-0.125136569142342	2917.12747848976	-0.992139518260956	1394.65551528715	10.326528212187	48.2091331481934	67.7008056640625	6.43487405776978	66.4701843261719	107234394
233	1	0.996345460414886	3628.96626650414	0.0854149460792542	1748.05716752862	10.8374124825434	5.01889324188233	44.312442779541	5.5698676109314	36.1733703613281	55452480
234	1	-0.843596041202545	3715.59102942423	-0.536978363990784	1754.99147923679	11.0152225820442	3.7299497127533	56.2203063964844	0.99609363079071	37.4157218933105	55452480
235	1	0.14137302339077	3652.93983314953	-0.989956378936768	1709.59477572454	10.8053330889999	2.02506589889526	51.8628120422363	4.40563631057739	35.0175552368164	55452480
236	1	-0.554719567298889	3771.28586924578	-0.832037389278412	1691.64207409978	10.8717818330372	2.06467270851135	61.6168441772461	4.27150344848633	24.745964050293	55452480
237	1	0.15211994946003	3868.56078739091	0.988362014293671	1692.94695532192	10.8473697694514	3.76244878768921	73.6230621337891	4.16982841491699	17.4946556091309	55452480
238	1	0.996547162532806	795.061261387007	-0.0830287486314774	1080.96008781592	13.7850301363683	3.44535875320435	36.5064811706543	1.88332068920136	12.6376972198486	128277292
239	1	0.451490074396133	2781.62018135907	0.892276167869568	1173.71004787823	10.668955156403	49.4397354125977	115.461044311523	2.32823491096497	72.2461624145508	105701840
240	1	-0.658455789089203	3935.61933071867	-0.752619445323944	1610.74323430167	10.8403526485162	3.04246282577515	74.3151016235352	8.02886390686035	14.9534111022949	85658848
241	1	-0.913236439228058	3595.43599942013	-0.407430022954941	1527.53125761612	11.2420008681469	10.0895299911499	47.7544059753418	11.2275514602661	16.9551448822021	55452480
242	1	-0.763380885124207	3887.27643652981	0.645948588848114	1580.39643573278	10.9263679512549	2.43745923042297	83.860237121582	13.6110439300537	27.9352416992188	55452480
243	1	-0.475017994642258	3570.80030273214	-0.879976093769073	1402.52737401643	10.9229826544563	17.7983341217041	9.95956134796143	3.3141233921051	11.3636245727539	102791658
244	1	0.707322537899017	2540.44279769479	0.706891000270844	1506.28870303425	9.52866373563383	0.81028014421463	29.4081230163574	3.64656734466553	30.5047779083252	83238708
245	1	0.999056577682495	3684.17216712977	-0.0434280335903168	1804.85562087107	11.0124512835356	3.29387998580933	52.2092361450195	1.49036526679993	44.0723915100098	55452480
246	1	0.915322959423065	3592.80458983039	-0.40272057056427	1729.3607372605	10.7126259249466	7.77623844146729	41.8445358276367	7.09034109115601	33.7034301757812	55452480
247	1	-0.705375730991364	2469.36652337211	-0.708833575248718	2269.44890064475	9.84972881348204	0.202274203300476	24.6217155456543	5.07283401489258	23.4304542541504	81620219
248	1	-0.986953616142273	706.076679208066	-0.161004960536957	1097.35119921639	13.7798913123677	19.6546459197998	20.2670440673828	3.463862657547	13.3693618774414	128277292
249	1	0.983281433582306	2526.02039865321	-0.182092487812042	1185.85155500082	10.3810288928953	3.92699122428894	54.3521537780762	2.89069557189941	35.8868103027344	112062377
250	1	0.361536502838135	55.4150949857536	0.932357966899872	1167.26952160116	13.1010887039371	14.7232685089111	27.0495433807373	7.93666791915894	26.869649887085	128277292
251	1	-0.79881763458252	2549.25485749899	-0.601573288440704	1518.34207249616	9.63118607454097	45.3983726501465	43.1245613098145	3.34412002563477	43.3644485473633	83238708
252	1	0.997574388980865	2616.1218121955	-0.0696086660027504	1737.5458927534	10.2503817145381	12.1626405715942	13.5695858001709	11.6349973678589	8.6110725402832	144948305
253	1	-0.974366366863251	2628.10249262685	-0.224966987967491	1653.63566158492	10.2118949623351	1.90974748134613	7.95089292526245	5.90698909759521	3.69533395767212	144948305
254	1	-0.974366366863251	2628.10249262685	-0.224966987967491	1653.63566158492	10.2118949623351	1.90974748134613	7.95089292526245	5.90698909759521	3.69533395767212	144948305
255	1	-0.110402435064316	2542.44792984465	0.993886947631836	1317.76910901117	9.56049092708182	1.2968977689743	16.0364971160889	8.23101711273193	16.2397613525391	126736119
256	1	0.148355051875114	3971.84544955386	-0.98893415927887	1156.31100354014	11.173426313421	5.77441358566284	82.7026824951172	2.14586305618286	46.8345108032227	85658848
257	1	-0.29255348443985	2737.41324889424	-0.956249177455902	2146.09304495528	10.4758054268486	29.7928886413574	24.6829299926758	18.9375267028809	24.5757064819336	144948305
258	1	0.644869685173035	3571.07611651106	-0.764292538166046	1794.07304949593	10.5512496853096	11.8235988616943	33.7078704833984	2.23610639572144	25.5697994232178	55452480
259	1	-0.224886238574982	3623.4136648138	-0.974385023117065	1858.12949194849	10.7877817191429	1.91042816638947	49.1061706542969	8.00797557830811	40.9644927978516	55452480
260	1	-0.306533932685852	3707.51838588313	-0.951859712600708	1743.73098963256	11.0965732966274	8.80851936340332	63.7967262268066	0.557083666324615	45.8760147094727	55452480
261	1	0.224799185991287	3680.36751609663	-0.974405109882355	1668.92609406171	10.5620930862758	3.81653952598572	53.0502586364746	0.378306180238724	29.4455757141113	55452480
262	1	0.169903203845024	2659.63678594322	0.985460758209229	1870.51115308498	10.301943289626	12.4464273452759	7.76347541809082	6.89519357681274	7.29760265350342	144948305
263	1	-0.948692917823792	3555.50588758077	-0.316198885440826	1424.00802386826	10.8286665821795	3.61888313293457	16.6291046142578	1.75765120983124	21.1093196868896	102791658
264	1	0.906194448471069	3624.09542425015	-0.422861188650131	1825.70868219789	10.7223665931798	7.07680749893188	38.9924774169922	1.85285067558289	30.8540267944336	55452480
265	1	-0.284904360771179	2608.77445483875	-0.958555936813354	1777.10994098604	10.1599445747249	5.51258754730225	4.87857151031494	3.66693758964539	2.98971366882324	144948305
266	1	-0.87249219417572	2634.8787208258	0.488628089427948	1567.54298501506	10.2190987508892	8.15276432037354	12.8763160705566	8.63880634307861	3.25861644744873	144948305
267	1	-0.129298403859138	2590.12668522516	-0.991605758666992	1626.93916164791	10.1449120305081	6.61572790145874	6.11449193954468	5.71855592727661	4.85772466659546	144948305
268	1	-0.129298403859138	2590.12668522516	-0.991605758666992	1626.93916164791	10.1449120305081	6.61572790145874	6.11449193954468	5.71855592727661	4.85772466659546	144948305
269	1	0.997045695781708	2659.76316963544	0.0768110007047653	1864.20859665287	10.2777016170992	1.86598837375641	7.75800800323486	5.13602352142334	4.78410768508911	144948305
270	1	0.999199390411377	3671.25720121131	0.0400071181356907	1807.695895992	10.9317642112084	3.57919239997864	59.4828071594238	6.30160188674927	51.342716217041	55452480
271	1	-0.4047831594944	2515.92233703863	-0.914412677288055	2343.57538235672	9.8281922214716	9.46881103515625	34.5109024047852	2.63192820549011	33.6343269348145	81620219
272	1	-0.92850798368454	2550.5799697211	-0.371312439441681	1817.17084053499	10.0673279129107	3.08239102363586	5.23151063919067	3.45065569877625	4.25752544403076	100859519
273	1	-0.910324990749359	2619.63841993278	-0.413894236087799	1884.00722823187	10.3276081801276	3.45741605758667	13.0385322570801	10.7336702346802	5.06460857391357	114477468
274	1	0.141453742980957	2592.36461533134	-0.989944875240326	1597.49332206034	10.1344839213377	3.03552651405334	5.11743593215942	7.58273267745972	2.34514570236206	144948305
275	1	0.141453742980957	2592.36461533134	-0.989944875240326	1597.49332206034	10.1344839213377	3.03552651405334	5.11743593215942	7.58273267745972	2.34514570236206	144948305
276	1	-8.74227765734759e-08	2597.08501276422	-1	1580.9208166028	10.1453195239498	1.43209624290466	5.35988426208496	8.22266387939453	2.85179495811462	144948305
277	1	-0.109798192977905	2726.98941989096	-0.993953883647919	1475.80133692961	10.2915426036971	40.867504119873	46.5699157714844	12.9391994476318	47.024772644043	100859519
278	1	-0.0650840476155281	2434.65426993064	-0.997879803180695	1088.32282734725	11.1311598214069	24.7483711242676	45.486572265625	5.99434566497803	10.2813653945923	95406448
279	1	0.554719626903534	2545.9513948394	-0.832037329673767	1221.14524857446	10.493252216994	2.06467270851135	83.7439498901367	7.36024904251099	62.9736633300781	112062377
280	1	-0.409144014120102	2571.68981683213	0.912469804286957	2368.08669149845	10.2031103037904	4.54272222518921	11.4752035140991	6.02390384674072	9.88973999023438	81620219
281	1	0.865395724773407	2484.14883530217	-0.501089036464691	1964.29221414142	9.96982265145233	3.14154720306397	17.702995300293	2.05672693252563	16.2625427246094	81620219
282	1	1	2618.08499158095	0.000114397204015404	1758.83917793032	10.1851531582472	9.08979988098145	7.8440318107605	5.97252893447876	5.1384482383728	144948305
283	1	0.866620779037476	2502.82683489229	-0.498967319726944	2219.80541983075	9.78264289164637	5.43769836425781	38.3740539550781	3.60984134674072	34.0218353271484	81620219
284	1	0.176716238260269	2485.48635430199	-0.984261870384216	1855.43570040012	10.0382775378866	5.65706634521484	9.31201076507568	2.87213492393494	6.85534191131592	81620219
285	1	1	2509.97471015869	0.000122145807836205	2305.39880005872	9.80749851053964	5.71059322357178	35.3933601379395	0.907838821411133	34.5607948303223	81620219
286	1	0.791282117366791	2622.64844161451	0.611451208591461	1721.61876389316	10.1779972209771	7.91450595855713	6.82189273834228	4.21901893615723	3.89587378501892	144948305
287	1	0.250950008630753	2577.69706674963	0.968000054359436	1627.29664557071	10.1210432281122	3.98878622055054	11.7524003982544	9.97556591033936	8.952392578125	144948305
288	1	0.422885447740555	2650.98089102551	0.906183123588562	1705.38070846416	10.2538526321246	11.6902074813843	7.95333623886108	2.2930314540863	1.64261507987976	144948305
289	1	-0.992309808731079	2783.43748221888	0.123779088258743	1809.60172795205	10.7446415486832	49.9979133605957	11.7304763793945	7.07419109344483	7.86751461029053	114874053
290	1	0.773166716098785	2500.61143691885	-0.634202837944031	2185.58539755668	9.9594413278734	16.0544624328613	18.5227184295654	0.519676029682159	17.4797172546387	81620219
291	1	-0.92850798368454	2583.8047149146	-0.371312439441681	1851.49428843871	10.2253440649946	1.54231154918671	9.14973068237305	8.87562656402588	2.00221967697144	100859519
292	1	0.997926473617554	2506.27472849832	0.064364567399025	2295.80029378745	9.79783025586676	8.829026222229	36.0843887329102	1.27963280677795	34.4273338317871	81620219
293	1	-0.59254664182663	2579.30306969958	0.805536150932312	2552.53135459731	10.184643790806	20.5818710327148	19.1917991638184	6.78914356231689	18.2790794372559	81620219
294	1	0.461401790380478	2612.99585737127	-0.887191295623779	1794.40461073315	10.2728676848884	4.02926874160767	15.2276306152344	10.4796466827393	7.25635147094727	144948305
295	1	0.975146114826202	2628.83667808422	0.221562758088112	1676.32743448896	10.2123987580164	6.43617630004883	9.14860057830811	5.60795402526856	2.56671285629273	144948305
296	1	0.783499121665955	3478.8898002625	0.621392846107483	1229.98197164596	11.0637885030655	15.5148220062256	33.6963539123535	4.54428100585938	16.57004737854	102791658
297	1	0.964751482009888	3666.9999473027	-0.263162761926651	1818.71044234256	10.9167740646797	3.26279973983765	55.1737174987793	5.91082811355591	47.0319404602051	55452480
298	1	-0.98838996887207	2469.89501518598	0.151938498020172	2139.11709026331	9.84770707832843	3.76234269142151	24.5060977935791	4.83935546875	23.0991516113281	81620219
299	1	0.196037262678146	2524.8970995629	-0.980596423149109	2314.86872712042	9.85024325988664	5.09907817840576	32.6380615234375	1.45589196681976	31.8058032989502	81620219
300	1	-0.765947043895721	2708.38237301982	-0.642903625965118	1349.61625974202	10.6077522402431	39.1016006469727	62.1961860656738	14.9677248001099	23.4431953430176	100859519
301	1	0.863011002540588	3282.45079781499	-0.505185127258301	1826.03983044616	10.5515097744051	25.4113674163818	21.7879486083984	4.07463645935059	46.079174041748	45543824
302	1	0.760286450386047	2889.56101280624	-0.649587988853455	1640.30220747442	10.6111338313287	72.9074783325195	62.1197090148926	16.7315063476562	27.2348384857178	100859519
303	1	0.413772404193878	2566.09356868473	-0.910380363464355	2220.96069098784	10.2459920587103	1.73036992549896	6.60268783569336	4.95075082778931	4.50961399078369	100859519
304	1	-0.951949536800385	2549.31999192699	-0.306254893541336	2098.82327914346	10.2146469707478	16.8049373626709	8.85522937774658	3.31205487251282	5.09092903137207	81620219
305	1	0.080829992890358	2611.32109443723	0.996727883815765	1514.15959965549	9.51527896091079	10.5147247314453	33.3609733581543	6.11214065551758	33.1294364929199	107234394
306	1	0.926066398620605	2475.67964449247	-0.377360641956329	2459.68884281051	9.81860558208319	4.16840600967407	27.6038341522217	8.06797695159912	26.5006313323975	81620219
307	1	0.331501007080078	2494.07240017757	-0.94345486164093	2484.82612569955	9.88874203343249	5.59953212738037	24.5813808441162	4.7339301109314	23.6116962432861	81620219
308	1	0.989931046962738	2605.61702470923	0.141550332307816	1782.60221984572	10.150511443863	3.03592109680176	4.39997673034668	3.27771949768066	2.93789124488831	144948305
309	1	0.885843575000763	2490.09173782958	-0.46398401260376	2482.12183057413	9.80230373904722	3.39146184921265	30.0545272827148	6.03769874572754	29.0831050872803	81620219
310	1	0.888955950737	3258.96672447458	-0.457992702722549	1607.70855460251	11.0936756224878	5.30225419998169	81.2715377807617	3.63982725143433	20.9673347473145	161003272
311	1	0.888955950737	3258.96672447458	-0.457992702722549	1607.70855460251	11.0936756224878	5.30225419998169	81.2715377807617	3.63982725143433	20.9673347473145	161003272
312	1	-0.908654689788818	2513.69266824767	-0.417548388242722	2363.23830312218	9.94071579348334	5.81330633163452	19.3330860137939	5.82277822494507	18.3705558776855	81620219
313	1	0.0830200612545013	2520.15952612959	-0.996547877788544	2144.28066299105	10.0856157510496	6.86666679382324	9.1367130279541	9.00538349151611	8.48751831054688	81620219
314	1	-0.58477920293808	2807.00755570263	0.811192512512207	1822.9494191887	10.6389939374723	7.54898881912231	21.6311092376709	11.5227766036987	18.4281311035156	144948305
315	1	0.999122798442841	2685.21655803887	-0.0418765097856522	1869.4487381381	10.1848198216972	22.6783599853516	35.8225059509277	11.6926975250244	36.2812767028809	100859519
316	1	0.789340734481812	2312.86525570416	0.61395537853241	1386.30010590741	12.1074457026848	1.63258564472198	39.9241981506348	2.89593982696533	39.060432434082	104290091
317	1	0.993885934352875	2662.89526704578	-0.110411897301674	1607.72514257463	9.88408321637681	3.88504505157471	70.3961639404297	2.98840498924255	70.8890380859375	126736119
318	1	0.931457817554474	2510.44098104981	-0.363849282264709	1151.68371507896	10.5647244307857	18.9600982666016	18.4012584686279	4.27734279632568	4.00681829452515	105286670
319	1	0.975259125232697	3109.70999976543	-0.221064686775208	1448.26996582347	9.536031245335	10.8828763961792	19.9580955505371	8.72786426544189	40.7584762573242	88589527
320	1	-0.976185619831085	2023.28077821805	0.216936975717545	1217.63378616503	12.4219250425485	10.4477634429932	12.3084373474121	1.24828314781189	11.3666086196899	104290091
321	1	-0.147302836179733	2654.98539761506	0.989091455936432	1784.73842309378	10.2558855243889	6.77468299865723	9.79623508453369	0.662030816078186	1.9832968711853	144948305
322	1	0.989946067333221	2705.00042968293	0.141445532441139	1771.54783756154	10.3285480914774	4.04547882080078	3.99598264694214	3.2893397808075	3.53060388565063	144948305
323	1	0.00432791141793132	2426.0165059162	0.99999064207077	1302.47499086025	12.0957882119039	30.0066394805908	48.8124580383301	1.11739814281464	29.2825469970703	104290091
324	1	0.222345679998398	2513.86418554854	-0.974967896938324	1068.08634914045	10.7624930838912	8.31550121307373	28.0417976379395	5.75357103347778	11.1041851043701	95406448
325	1	-0.447199821472168	2968.8507284672	-0.894434094429016	1729.05090633537	9.11644919532498	5.11116743087769	68.7058944702148	6.99728727340698	8.68135738372803	79647257
326	1	0.294117391109467	2521.55838505106	0.955769300460815	2326.31566446707	9.97928186712402	3.89036464691162	18.4274768829346	5.97475624084473	17.9437770843506	81620219
327	1	-0.447176992893219	2603.94934263694	-0.894445478916168	2354.49551077533	10.3601357705061	3.8379237651825	22.0673694610596	3.9048125743866	21.7582473754883	100859519
328	1	0.928461074829102	2574.4658331239	-0.371429681777954	2039.80996578905	10.2720957050139	1.5427657365799	23.0973815917969	3.80644798278809	16.9194278717041	100859519
329	1	-0.860601842403412	2634.79809806461	0.509278416633606	1564.17387314777	10.2153467634834	8.10182476043701	12.5859832763672	8.30677127838135	2.52059888839722	144948305
330	1	0.687774419784546	2479.84320545957	-0.725924491882324	2192.64254783511	9.8982423423545	7.45588541030884	21.9300136566162	2.42202663421631	20.7393817901611	81620219
331	1	0.765695989131927	2572.31067025734	-0.643202662467957	1849.23128509022	10.2120532848157	4.66597366333008	4.06577825546265	3.76306104660034	3.56317377090454	100859519
332	1	-0.92850798368454	2659.30734045968	-0.371312439441681	1790.99893978179	10.1344864318328	1.54231154918671	9.67677402496338	8.00969982147217	6.72792196273804	107912759
333	1	-0.851650178432465	2330.47540685048	-0.524110674858093	1569.44591684521	8.90203610183969	12.8962421417236	23.8126678466797	1.13890016078949	17.576379776001	134304366
334	1	-0.574431300163269	2753.1951181422	-0.818552792072296	1430.16033072611	10.7399530603576	46.2477760314941	60.1299629211426	14.1359634399414	21.3392696380615	100859519
335	1	0.763398349285126	3699.07219188783	-0.645927965641022	1792.90160896401	11.0656008390399	12.0172901153564	59.0796203613281	0.971612453460693	49.7029838562012	55452480
336	1	-0.554687440395355	2515.63809866031	-0.832058787345886	1201.36109200005	10.3308378029688	3.09598827362061	66.1650390625	5.43372678756714	52.8822975158691	112062377
337	1	-0.510155737400055	2566.82794530087	0.860082030296326	1965.45697160871	10.2559008126009	9.7311315536499	18.4786777496338	6.29838514328003	13.1779937744141	100859519
338	1	-0.827493786811829	2824.42667019279	-0.561474859714508	2362.48414852738	10.834912712566	9.60285091400146	44.7830810546875	9.14290142059326	40.1935424804688	144948305
339	1	-0.19583985209465	3871.68138919407	0.98063588142395	1612.5001417535	10.9097423863093	0.730300068855286	81.4456405639648	13.9224119186401	25.8905067443848	55452480
340	1	0.825283885002136	3688.75242201858	-0.564718067646027	1799.02884648324	11.0238931443035	3.29391026496887	59.0256233215332	2.87123966217041	50.7239761352539	55452480
341	1	0.588347911834717	2616.73749001663	-0.808607935905457	1772.59160930099	10.2544508527632	3.89021110534668	13.757212638855	9.00753021240234	5.78444576263428	144948305
342	1	-0.434752225875854	2588.96523146915	0.900550127029419	2491.30113814036	10.1498237559934	9.14691829681396	18.7709007263184	7.46980428695679	17.6597023010254	81620219
343	1	0.564729690551758	2513.60423974449	-0.825275957584381	2150.05551262227	9.80921800536011	6.56666994094849	38.530029296875	4.68246221542358	36.7615203857422	81620219
344	1	0.753772437572479	2517.64424383809	0.657135546207428	2348.12831853287	9.83507785484747	14.5044469833374	34.1119918823242	3.14338254928589	33.1999473571777	81620219
345	1	-0.98591947555542	2518.95680220284	0.167220950126648	2403.42481923074	9.90289560451171	40.9317359924316	23.1864719390869	1.82835114002228	22.3593788146973	81620219
346	1	0.999999940395355	2668.14613426326	-0.000305219495203346	1808.56324625354	10.2785192150274	1.14583277702332	4.95796012878418	3.70053195953369	3.37234807014465	144948305
347	1	0.993887007236481	2620.56834966713	0.110401853919029	1762.9707791705	10.2309407636639	2.59246802330017	12.7076587677002	7.90954303741455	4.72557258605957	144948305
348	1	-0.999877393245697	2809.60028700756	0.0156596582382917	1780.28024357962	10.8291344316339	65.8974914550781	20.3528995513916	13.6667633056641	17.7010822296143	114874053
349	1	0.16946642100811	2529.8403726302	-0.985535979270935	2095.6192250374	10.1374788043105	21.7156829833984	5.00812435150146	4.90614223480225	4.39777755737305	81620219
350	1	-0.106908030807972	2177.16889649647	-0.994268894195557	1333.83229735274	10.4843008077722	43.0869483947754	123.338569641113	14.4788656234741	108.54768371582	110370958
351	1	0.31616148352623	3726.37458434315	-0.94870537519455	1686.66003430938	10.8645147509692	3.16739916801453	57.8056678771973	0.535037577152252	28.3186340332031	55452480
352	1	-0.982574343681335	3315.97494885041	-0.185870125889778	1829.50385325115	10.03539314818	5.37828302383423	7.21938848495483	0.561417877674103	44.2012786865234	85785743
353	1	-8.74227765734759e-08	2396.05413875213	-1	1040.95275246029	12.3980306230675	16.9619617462158	141.447402954102	2.07654023170471	8.62103652954102	131129987
354	1	0.419082492589951	209.686414370374	0.907948136329651	1140.11560628309	13.2443626361096	4.09477996826172	14.0784778594971	3.59556651115417	14.0969619750977	128277292
355	1	0.886504292488098	2844.63937817456	-0.462720364332199	1546.20448618342	10.239884104385	30.0327835083008	44.8474273681641	16.4587650299072	45.3034133911133	100859519
356	1	0.974391222000122	3847.28565739866	0.2248595058918	1311.59215779563	10.9621532879486	9.46812725067139	15.8164072036743	7.46685981750488	33.5460433959961	102791658
357	1	0.992269694805145	2654.82742878762	-0.124100036919117	1973.40789597317	10.4636636988999	4.6086311340332	45.5180473327637	7.87914371490479	10.6824998855591	100859519
358	1	-0.880492389202118	2467.51911499425	-0.474060297012329	1806.3721061558	10.0051561067242	2.11397385597229	16.9553833007812	4.74935626983643	14.6743640899658	81620219
359	1	0.989921867847443	2616.79437096845	0.141614764928818	2259.70314587014	10.3729837904286	1.01235485076904	21.920015335083	5.7428240776062	22.3216953277588	100859519
360	1	-0.989963293075562	3898.25505238461	0.141324743628502	1606.9891292162	10.9012137046357	2.02452254295349	81.4359588623047	13.1478862762451	24.4631023406982	85658848
361	1	0.74988180398941	2709.21328795107	-0.661571860313416	1751.46009804596	10.4014412362839	3.24370932579041	1.85669732093811	1.68449997901917	2.71598410606384	144948305
362	1	0.0476092845201492	2636.28699402758	0.998866021633148	1577.99164494469	10.2368496092943	11.8733978271484	10.8911848068237	8.89197731018066	5.33926963806152	144948305
363	1	-0.316312074661255	2468.01610058107	-0.948655188083649	1847.66782343582	10.0492766854507	4.97030782699585	9.79827785491943	5.03871965408325	7.41931772232056	81620219
364	1	0.0964293926954269	2612.41263715741	-0.995339810848236	1783.52007401144	10.1666795887593	4.45167112350464	5.56989002227783	4.07530117034912	3.03159403800964	144948305
365	1	-0.323266327381134	2982.55065778745	0.946308016777039	1004.78505298874	13.3507962023703	23.0418224334717	15.1500768661499	2.22713112831116	14.7604789733887	142390608
366	1	-0.982048034667969	2983.56498408995	-0.188630893826485	1862.04465037796	11.0709631341226	52.1219520568848	44.9079284667969	4.16231536865234	44.1197853088379	144948305
367	1	0.359119921922684	2748.35605588198	-0.933291435241699	2501.67361913738	10.45569744778	1.99447953701019	29.9204483032227	10.9777688980103	29.8128852844238	144948305
368	1	-0.980574548244476	2567.07000432881	-0.196146756410599	1962.51716327761	10.2560084778302	4.37379598617554	18.7736034393311	6.71549701690674	14.3780899047852	100859519
369	1	-0.935002982616425	2476.31841970523	-0.354639798402786	1819.50893492112	10.0311146495697	4.43443012237549	15.7530136108398	2.19079041481018	13.8980407714844	81620219
370	1	-0.59139758348465	2569.04139308187	0.806380152702332	1802.73355736585	9.8556655262915	2.66257214546204	24.5234260559082	4.90692281723022	22.2420139312744	107912759
371	1	0.874917805194855	3013.24598931838	-0.484271466732025	1790.25241304803	11.1077254927399	43.0572814941406	40.6987419128418	7.1151967048645	36.4673385620117	144948305
372	1	0.645955085754395	4149.40344833967	0.763375401496887	1473.4593375638	10.9028244991043	2.43770527839661	76.5162734985352	14.6901483535767	8.51657390594482	84659984
373	1	0.626789510250092	2699.75842803446	-0.779188632965088	1663.85896887821	10.5413372346272	45.4856491088867	26.0946445465088	22.6242389678955	19.4604930877686	114874053
374	1	-0.338797569274902	2585.76801718629	0.940859317779541	2251.6837643234	10.2975725429981	3.80012679100037	5.15621662139893	2.62801790237427	4.51464223861694	100859519
375	1	0.500922322273254	2509.63699004444	-0.865492284297943	2215.75016821074	10.015527847824	3.14119791984558	14.4521751403809	8.62752056121826	13.5855159759521	81620219
376	1	0.43686917424202	2637.98114484788	0.899525046348572	1997.68207148403	10.4479674803476	5.55626964569092	40.3350372314453	4.876793384552	1.59158551692963	100859519
377	1	0.682889878749847	2294.00815951929	-0.730521321296692	1177.95213707387	11.3877967264408	17.4761924743652	87.5668106079102	4.2495641708374	51.9115753173828	111553820
378	1	0.948709011077881	2371.01912680311	-0.316150546073914	1568.23950080689	8.90690168663456	2.71574187278748	5.08370494842529	2.83554744720459	4.06091737747192	134304366
379	1	0.481476724147797	2473.24650675392	-0.876458883285522	2345.06639061258	9.86875472921444	11.4488220214844	24.4317169189453	4.84148406982422	23.240047454834	81620219
380	1	-0.70087468624115	2481.81302077574	0.713284373283386	1166.88234882046	10.5720831899946	38.8733367919922	20.8795394897461	2.08084321022034	1.31627428531647	105286670
381	1	-0.985459208488464	2503.84388167121	0.169912248849869	1078.0240589217	10.2902322640086	4.20751571655273	49.257682800293	2.04830694198608	5.64689540863037	107811053
382	1	0.257659435272217	2474.302026799	-0.966235816478729	1069.85807737505	10.7793627255035	13.1080875396729	38.629093170166	4.59312915802002	14.9277076721191	95406448
383	1	-0.998800694942474	2323.09895510377	0.048960667103529	1113.22962586833	12.564405267943	45.6016731262207	129.701293945312	6.07292461395264	9.00949573516846	113514571
384	1	0.942100286483765	3596.54482040533	-0.335331201553345	1551.99296675349	10.7575591719789	8.89849758148193	13.7753276824951	1.42946565151215	23.9040699005127	102791658
385	1	-0.707106709480286	2332.60312720745	-0.707106828689575	1005.52767151454	12.6892866304765	8.04946708679199	132.434509277344	1.83943092823029	5.39990043640137	131129987
386	1	0.777624726295471	2690.75744683021	-0.628728687763214	1423.82089941343	10.6871802678569	16.8143615722656	57.7430725097656	11.0789289474487	18.9548759460449	100859519
387	1	-0.554934620857239	2567.31006394256	-0.831893980503082	2297.22223933903	9.98008886370755	1.03274428844452	25.5271492004395	4.23042821884155	25.141695022583	81620219
388	1	1	3188.49876433157	1.10427527033607e-05	1544.70541703743	10.2489798513056	15.3764133453369	76.7616348266602	4.91027355194092	4.18283557891846	69569645
389	1	-0.905247628688812	2652.43995300401	-0.424884408712387	1729.23451345596	10.2514661592575	7.70641994476318	8.8774995803833	1.42504155635834	1.51194512844086	144948305
390	1	-0.204828664660454	2471.29663948713	-0.978797852993011	1904.47575197723	9.80793191485785	6.26801872253418	46.8004379272461	10.7470474243164	44.513542175293	81620219
391	1	0.985888540744781	2359.65816083642	0.167403176426888	1936.51208083179	9.15791221550126	7.65420913696289	72.9226226806641	5.01245546340942	70.6303634643555	81620219
392	1	-0.995040774345398	2498.56205361401	0.0994680002331734	2050.41009776822	10.0365379558538	2.87699794769287	12.6317625045776	6.34514236450195	11.6671409606934	81620219
393	1	0.998457431793213	2636.90963683052	-0.0555226467549801	2001.4718141882	10.4220392110727	5.15080595016479	38.1503677368164	4.12308120727539	7.75871849060059	100859519
394	1	0.468007236719131	3283.32230319488	-0.883724629878998	1700.5456263217	10.8648940073605	61.7908363342285	19.1249332427979	1.60916388034821	30.6890411376953	91944330
395	1	-0.759242653846741	3165.9199959129	-0.650807678699493	1704.86644891109	10.0045861720677	5.26770687103272	30.9996948242187	0.633599817752838	41.6264152526855	70230815
396	1	0.539688944816589	2561.45435995669	-0.84186452627182	2290.48643413743	10.0780997975605	6.60648918151855	14.7414493560791	7.24836254119873	14.3561763763428	81620219
397	1	-0.832024097442627	2505.82628933339	-0.554739534854889	2077.06735846609	10.0909822805011	2.06491494178772	8.38313484191895	8.15789222717285	7.47196531295776	81620219
398	1	-0.751596927642822	2447.32189804084	-0.659622669219971	1782.08884511777	10.0423106653363	9.25684928894043	13.3086547851562	6.96710538864136	11.0247745513916	81620219
399	1	-0.70710688829422	2630.34573058343	0.707106649875641	2014.65801339005	10.3821382926642	4.44800424575806	30.2064723968506	5.64922714233398	14.3463716506958	100859519
400	1	0.998868644237518	2890.13673335135	-0.0475542396306992	1735.82443579474	9.911329380599	3.00863194465637	30.8522491455078	3.73808598518372	70.6233825683594	70230815
401	1	0.624811232089996	2621.50744782701	-0.780775845050812	2181.00255462533	10.3846168909712	1.83350443840027	24.3066501617432	7.03081655502319	24.7650985717773	100859519
402	1	-0.461331099271774	2533.45790334703	-0.887228071689606	1974.83620123455	10.2079752159872	4.02988624572754	10.9089546203613	0.530523240566254	7.07549715042114	100859519
403	1	-0.543366193771362	2493.59157727922	0.839495778083801	1320.50900151722	9.48843762649171	2.89786982536316	22.0002956390381	4.60183429718018	9.24310207366943	83238708
404	1	-0.685211539268494	2685.67433621615	-0.728344082832336	1381.94194586364	10.4429583261129	46.2183570861816	68.1266632080078	23.6041393280029	33.567798614502	100859519
405	1	0.54327780008316	2545.33192145676	-0.839552998542786	1905.3898731829	10.2487847497426	8.63549137115479	11.4997758865356	5.11756420135498	10.6431636810303	100859519
406	1	-0.929670870304108	2560.64360439592	-0.368391126394272	2005.1149035302	10.2648719968657	8.11107444763184	20.4323635101318	2.12216424942017	14.4794006347656	100859519
407	1	0.5125373005867	2644.65044584293	-0.858664989471436	1740.63216759885	10.4415951499238	36.9124221801758	23.2135334014893	21.1506652832031	18.0502986907959	114874053
408	1	0.0712748691439629	2898.26326050513	0.997456729412079	994.31123732425	13.1683449621206	4.014244556427	67.9926986694336	2.59198713302612	32.1783065795898	142390608
409	1	-0.227243274450302	2643.87924981759	0.973838031291962	2085.91328093411	10.4129720588292	8.75678730010986	29.0340003967285	4.36887645721436	10.1406030654907	100859519
410	1	-0.353408366441727	2645.61650989517	0.935469150543213	2014.08590827615	10.4472038919053	6.85711908340454	39.2888565063477	2.85306906700134	2.74555230140686	100859519
411	1	0	4284.96491313708	1	1661.9488741027	11.2511168933468	2.0047435760498	117.906677246094	0.257444232702255	6.16013240814209	85658848
412	1	-0.464022159576416	2628.33042512376	0.885823607444763	2047.25813607729	10.417896540587	6.76025438308716	33.4956893920898	0	5.79475355148315	100859519
413	1	0.997056722640991	2564.82279790554	0.0766677781939507	1884.26198497144	10.2590044677219	3.73043036460876	7.99754333496094	5.92602109909058	7.14146900177002	100859519
414	1	-0.948721885681152	2627.9587401799	-0.316112041473389	1876.65132681382	10.1829260814534	5.41889715194702	36.6547775268555	10.3453884124756	37.1127738952637	100859519
415	1	0.803078532218933	2565.39886008455	-0.595873236656189	2135.82146750476	9.85334811272814	5.51192331314087	41.34326171875	8.46051502227783	40.6315498352051	81620219
416	1	0.988143265247345	2901.22774579363	0.153534784913063	2208.77405723582	10.8069555025632	32.4163436889648	34.4331283569336	4.89191961288452	29.3853759765625	144948305
417	1	-0.999840080738068	3138.48551678574	0.0178828369826078	1598.37547383248	10.2412126596733	15.64439868927	72.4730606079102	3.08100843429565	3.47061705589294	69569645
418	1	-0.53216290473938	2626.57889232825	0.846641957759857	2036.12651275182	10.4195681812181	11.6785125732422	35.3957290649414	1.77301442623138	5.50972175598145	100859519
419	1	0.531062245368958	2574.20797286462	-0.847332835197449	2310.72683425641	9.98680470576513	12.4771003723145	26.341365814209	5.50310850143433	25.9553508758545	81620219
420	1	-0.857474505901337	2367.62398597457	0.51452648639679	1433.29552387712	12.0413029920366	1.66980385780334	45.0902557373047	3.00615882873535	40.1053848266602	104290091
421	1	-0.581238269805908	3820.35506227918	-0.813733398914337	1214.8058414087	11.3815736092826	1.23170173168182	49.9348945617676	2.12970328330994	25.3775234222412	102791658
422	1	-0.607484221458435	3883.94257144893	0.794331729412079	1612.86591339265	10.9005869062438	3.06276941299438	81.0706176757812	13.0770816802979	24.6452522277832	55452480
423	1	-0.465765327215195	2535.09708623972	0.884908258914948	2359.6069439423	9.96483113140855	6.12725019454956	21.8424453735352	2.37930083274841	21.4050273895264	81620219
424	1	0.908662676811218	2559.03999697626	-0.41753101348877	2334.44686878761	10.0233891254178	11.5073833465576	21.2120151519775	4.0970311164856	20.8262672424316	81620219
425	1	-0.792571485042572	2629.21310432102	0.609779000282288	2064.69110274797	10.4012399951696	4.68815946578979	28.9461917877197	4.0258321762085	10.8452272415161	100859519
426	1	0.735958158969879	2529.32304890094	-0.677026987075806	1223.55812491804	10.0348767629535	4.85433578491211	71.7763671875	5.56368350982666	73.0860290527344	95310545
427	1	0.602746903896332	3272.8842493691	-0.79793244600296	1835.13377769496	10.5745721819517	23.5331840515137	19.0739250183105	5.02952098846436	49.1838111877441	45543824
428	1	-0.195932224392891	2581.3994228368	-0.980617463588715	1812.03084409205	10.0696077509018	2.91924118995667	11.6281995773315	2.27716374397278	2.80986595153809	144948305
429	1	0.848012864589691	3286.02190018905	0.529975712299347	1822.29175566316	10.5410105890827	2.70075297355652	23.519588470459	9.57808589935303	44.8839836120605	45543824
430	1	0.901994705200195	2867.63605323014	0.431747138500214	1969.53082631764	10.6780906440236	30.320140838623	28.2078628540039	4.68323850631714	27.0592594146729	144948305
431	1	-0.972084105014801	3205.42344341042	0.234632730484009	1664.47999592366	9.2435225530723	4.2651948928833	17.5637111663818	7.99287223815918	94.791877746582	88589527
432	1	0.752566039562225	2650.67341789416	0.658516824245453	1696.78739272142	10.2555731803754	6.06783151626587	7.22168731689453	2.23197484016418	0.774306058883667	144948305
433	1	0.990620136260986	1920.15533542429	-0.13664448261261	1120.85765349085	12.2108890543316	8.32748603820801	104.322776794434	1.14785671234131	31.5236015319824	131129987
434	1	0.970177292823792	3977.4665028672	0.242396339774132	1418.39025807352	10.7239206554496	1.18140542507172	51.240608215332	10.10484790802	5.2174973487854	84659984
435	1	-0.778395473957062	2562.96625696606	0.627774238586426	1250.76288773392	12.0508851613675	5.68580055236816	52.9493865966797	0.997429370880127	23.6581497192383	104290091
436	1	-0.983287930488586	2669.87359577596	0.182057291269302	1353.77813896465	11.9850265312728	3.92678833007812	65.5057754516602	4.72443771362305	27.8883647918701	104290091
437	1	-0.196147054433823	2486.88487723541	0.980574488639832	1477.75338271225	11.9797713469721	2.19008874893188	55.3719253540039	6.7366099357605	41.4352226257324	104290091
438	1	0.152080506086349	3232.24675490583	-0.988368093967438	1776.53172954734	10.9356394346842	11.1608943939209	34.5548629760742	10.9750146865845	41.5631942749023	45543824
439	1	0.686912357807159	2968.30744128155	-0.72674024105072	1700.09537023076	11.1694017820146	36.9929313659668	42.3117141723633	13.7358655929565	41.3038024902344	144948305
440	1	0.654920995235443	2544.68913461075	-0.755697309970856	1851.42448250987	10.2265522660002	8.46738815307617	7.04126405715942	5.62412691116333	6.58429193496704	100859519
441	1	-1	2483.3443466819	1.19248806385031e-08	1890.45271513506	10.0728307161532	2.00369572639465	12.0379686355591	2.61180639266968	10.2554244995117	81620219
442	1	0.995034158229828	2529.44326969809	-0.0995337441563606	2289.4412300793	10.0202717002878	5.73925065994263	16.3961639404297	5.4096827507019	15.9595260620117	81620219
443	1	0.486370205879211	3022.86035498269	-0.87375283241272	1398.41205176779	11.0946590469015	66.7120361328125	57.9612884521484	35.7424507141113	57.3125114440918	144948305
444	1	0.269636899232864	2619.69170046526	0.962962090969086	1656.55810588736	10.2307793026824	7.39536905288696	14.4552383422852	9.05456638336182	8.3052225112915	144948305
445	1	-0.317153543233871	2648.70132623143	-0.948374211788177	1887.13604412275	10.2944270570961	0.453174859285355	12.7583236694336	2.16532254219055	6.87926626205444	144948305
446	1	-0.562252640724182	3945.79370540104	-0.826965510845184	1393.99993112709	10.675203895864	4.32226610183716	55.3225173950195	5.02100372314453	5.52430009841919	85658848
447	1	0.422950029373169	3897.35574282035	0.90615302324295	1524.64082980047	10.9487494774488	2.36956882476807	86.9443893432617	13.4089241027832	30.8908195495605	55452480
448	1	-0.609706699848175	2826.14487917877	0.792627096176147	2220.28028260277	10.7386975600376	29.8578300476074	43.0600357055664	7.36478090286255	39.7639465332031	144948305
449	1	0.0476092845201492	3628.77912611833	0.998866021633148	1506.21810039155	11.3004232536781	3.00881457328796	47.2371673583984	6.36414480209351	16.1821594238281	55452480
450	1	-0.265979588031769	2558.75900308183	-0.96397864818573	18825.0109878737	10.1813124394901	8.55427265167236	17.4478340148926	8.75357055664062	12.8745937347412	114874053
451	1	-0.0416685938835144	2603.19455547359	-0.999131500720978	1861.53645780192	10.2017764744202	6.84907913208008	11.187873840332	8.94559669494629	8.8621997833252	144948305
452	1	-0.234257563948631	2620.28959317359	-0.97217458486557	1742.53488204084	10.4409997014456	40.4894142150879	23.8607215881348	20.6152496337891	18.6974296569824	114874053
453	1	-0.229039043188095	4049.814706132	0.973417222499847	1313.87228289749	10.7764590277728	31.4352264404297	31.6609058380127	2.08827257156372	19.2927169799805	102791658
454	1	0.961568176746368	2737.92666049365	-0.274566233158112	1753.65446747656	10.501193135687	2.08407306671143	15.6575527191162	11.8213157653809	12.4108867645264	144948305
455	1	0.96244603395462	2978.47153095218	0.271472990512848	1428.64387727564	10.0715921427375	5.78479480743408	33.2543601989746	1.55306148529053	28.6824436187744	92159237
456	1	-0.726224422454834	2603.12457115232	-0.687457680702209	2017.57551006635	7.94451564366692	14.4776449203491	22.1717338562012	6.39240312576294	12.7452735900879	67116583
457	1	0.369261771440506	2727.29368811312	-0.92932540178299	1377.09890678912	10.7063488858719	45.2508888244629	64.9318084716797	18.1773567199707	26.1607398986816	100859519
458	1	0.358990848064423	2607.65697818973	-0.933341085910797	2421.28114365762	10.3558462346448	7.93006420135498	11.7124624252319	1.65268421173096	11.9700527191162	100859519
459	1	-0.987738251686096	2585.02108150731	-0.156118959188461	1987.00914056447	10.2627116744906	2.75307250022888	20.6701259613037	4.33145618438721	17.4842967987061	100859519
460	1	0.660124242305756	2506.43949658759	-0.751156449317932	2116.21310284896	10.0557449728467	6.26734256744385	11.3615446090698	8.95750427246094	10.4499950408936	81620219
461	1	0.0399992056190968	2617.5832873192	0.999199688434601	2017.15138694961	10.3992554994891	3.57988858222961	36.2195854187012	2.4816472530365	7.81576061248779	100859519
462	1	0.817810297012329	2522.48994773178	-0.575487852096558	1010.30706420331	10.5989063752197	4.71848154067993	6.68937873840332	3.95637059211731	3.65938663482666	105286670
463	1	0.133914038538933	2688.76427233484	-0.990992963314056	994.985801778868	13.0618947819891	36.7496223449707	81.1067581176758	6.6543493270874	62.9967651367188	170117364
464	1	-0.96296888589859	2709.16672658173	-0.269612580537796	1548.5274966718	9.96774861112265	3.7134850025177	131.48371887207	14.9892349243164	103.105529785156	126736119
465	1	-0.316073656082153	3817.6399490672	-0.948734641075134	1724.75680279447	10.9302777781538	1.35896563529968	77.6210327148438	9.96754550933838	28.647762298584	55452480
466	1	-0.371422976255417	3847.52389100295	0.928463757038116	1641.47700284321	10.9146467707167	4.61805868148804	80.6743240356445	12.9028291702271	26.4859046936035	55452480
467	1	-0.995503008365631	2600.80304383591	-0.0947297289967537	23081.8436649354	10.2864167452908	6.02090215682983	22.218391418457	6.80487298965454	15.1250410079956	100859519
468	1	0.514557301998138	2760.11221849639	-0.857456028461456	1827.65916542768	10.5649734207269	1.67004358768463	12.6891412734985	6.84752082824707	12.3450012207031	144948305
469	1	0.938359558582306	4097.97637892505	0.34566068649292	1120.3056011407	10.8580024560338	2.89807653427124	55.372932434082	6.03750324249268	16.6011524200439	102791658
470	1	0.419088691473007	2642.29709718801	-0.907945275306702	8788.64583667397	10.5492700143185	12.1213932037354	7.22070121765137	5.92787027359009	6.8331151008606	114874053
471	1	0.34189385175705	2558.88916478874	-0.939738571643829	1874.71065185712	10.0337336609615	3.34907913208008	16.2282390594482	6.04071092605591	10.0770053863525	144948305
472	1	0.933327555656433	3860.78133701306	0.359026074409485	1138.72679813367	11.2007200257348	1.99402809143066	72.4020767211914	11.0347805023193	44.6646041870117	85658848
473	1	0.79019170999527	2560.15019278942	-0.612859725952148	6413.72317249596	10.0549116907471	32.9668197631836	15.3165378570557	0.819860517978668	1.16588723659515	114874053
474	1	0.982975840568542	2865.12398643078	-0.183734774589539	1727.37557125638	10.1990313803046	47.4271430969238	32.6442832946777	14.6087913513184	30.3565006256104	107912759
475	1	-0.975462257862091	2599.2493727604	-0.22016666829586	5670.85708250431	10.2293128903716	4.54272222518921	10.7510166168213	9.52054119110107	10.7321815490723	100859519
476	1	-0.316208243370056	2061.35748084325	0.948689818382263	1138.05545282159	12.1411198475962	5.41944551467895	72.0456085205078	2.43502163887024	14.4007129669189	103266555
477	1	0.269762456417084	2660.09295094871	0.962926924228668	1763.44037253776	10.2633784076418	3.71400833129883	6.6067328453064	0.261737406253815	0.059562299400568	144948305
478	1	0.435577660799026	2969.58595041343	-0.900151133537292	1047.63111479563	12.151782730208	4.92060852050781	43.4247894287109	8.11228656768799	40.3507537841797	102043263
479	1	-0.759181797504425	2792.90295033705	0.650878608226776	1833.76704626516	10.6286000241615	5.26766920089722	22.2426853179932	12.712459564209	17.9522132873535	144948305
480	1	0.879184186458588	2679.44824245852	0.476482063531876	1829.75312006875	10.372363357155	20.4310741424561	12.2104806900024	7.32255554199219	6.5702109336853	144948305
481	1	0.879184186458588	2679.44824245852	0.476482063531876	1829.75312006875	10.372363357155	20.4310741424561	12.2104806900024	7.32255554199219	6.5702109336853	144948305
482	1	0.996729969978333	2856.20714057979	0.0808048024773598	1865.32906026322	10.6952621499693	36.5910835266113	23.5826644897461	2.43425393104553	22.9839000701904	144948305
483	1	-0.8741534948349	1926.12439723548	0.485649764537811	1247.31112316996	12.5474577189764	4.41539859771729	28.0337429046631	1.42683887481689	27.0934047698975	104290091
484	1	-0.0765820890665054	3565.14953126058	-0.997063279151917	1243.90980442098	11.5725016004966	1.86700654029846	24.0970668792725	5.35738849639893	6.66012287139893	49466376
485	1	0.600024282932281	3229.96280517685	-0.799981772899628	1699.22168403793	9.24257669840635	5.71042013168335	18.6384124755859	8.43390083312988	95.3268280029297	102791658
486	1	0.839372575283051	2478.91291214606	0.54355651140213	1264.13875657871	10.8419292641248	63.7556915283203	29.6930274963379	1.85876750946045	28.0947666168213	113243476
487	1	-0.99980765581131	2590.94344467538	0.0196110662072897	18973.7857320545	10.2841926587919	27.0262088775635	20.675085067749	8.27625846862793	17.1299133300781	114874053
488	1	-0.316134959459305	2647.05678930759	0.948714256286621	1882.2688684247	10.2889497065517	2.26319432258606	11.1158103942871	3.12114500999451	7.27241373062134	144948305
489	1	-0.604358494281769	2551.884367318	-0.796712517738342	1948.25618782355	10.1828685253093	10.3153247833252	22.5381469726562	0.496955990791321	22.1794719696045	100859519
490	1	-0.832052111625671	2605.16613000934	-0.554697453975677	18922.4852828341	10.3043668358517	26.7836170196533	21.5104274749756	7.37415933609009	17.9688682556152	114874053
491	1	0.832050263881683	2594.58570098387	-0.554700195789337	1869.38388977666	10.1613968752744	3.09623003005981	8.52347946166992	7.56893920898438	7.09365224838257	144948305
492	1	0.590332806110382	2565.62325769841	-0.807159960269928	22346.5315064387	10.2277984924486	11.7234125137329	18.8394603729248	9.0097827911377	13.9887762069702	114874053
493	1	-0.898988664150238	3298.45317414882	0.437971949577332	1816.694100214	10.111945651002	6.18986988067627	21.2925605773926	0.680785000324249	27.48899269104	85785743
494	1	0.933309435844421	2770.48753282339	0.359073132276535	1280.32128411616	11.9459400168891	1.99425375461578	73.5844268798828	1.7818067073822	18.8788566589355	104290091
495	1	-0.0476202256977558	2786.20704498618	0.998865485191345	1747.29659741749	10.5207122949454	3.00811791419983	13.4112634658813	6.83249616622925	13.0008220672607	144948305
496	1	-0.0713212639093399	2703.3419134284	0.997453391551971	1786.38908507478	10.3660670041808	4.01408338546753	7.20936250686646	5.44872999191284	6.74319171905518	144948305
497	1	0.987446665763855	2551.72843282657	-0.157952904701233	2311.08426202724	10.0431670648925	7.21464776992798	17.5890731811523	4.92762899398804	17.1590061187744	81620219
498	1	-0.256880134344101	2623.62431739696	0.966443240642548	2007.10953562949	10.4088055204005	11.5500059127808	37.4200210571289	4.53679943084717	7.5826735496521	100859519
499	1	-0.789389073848724	2591.53007939125	0.613893210887909	2469.27389813242	10.3453282257231	8.1113395690918	19.1970272064209	4.07245016098022	18.6269760131836	100859519
500	1	0.447213500738144	2596.0526113714	-0.894427239894867	2069.85998533549	10.3425669533327	1.280646443367	7.69522285461426	7.17246294021606	8.34759712219238	100859519
501	1	0.096294142305851	2476.85363208858	0.995352923870087	1068.70969812803	10.7761887115566	4.45248603820801	39.511344909668	3.20986247062683	16.4223804473877	95406448
502	1	-0.707070827484131	1988.96458616329	-0.70714271068573	1221.09579555543	12.5090443905781	4.85013914108276	18.6349468231201	1.02604651451111	17.6939334869385	104290091
503	1	-0.857443809509277	2614.51063593094	0.514577627182007	2009.59884557265	10.3984591157514	2.50340104103088	33.6980209350586	4.34792900085449	10.9515142440796	100859519
504	1	0.755676865577698	3436.18320580855	-0.654944658279419	1166.30751956498	11.5775688874692	2.84093713760376	83.4380340576172	1.13478469848633	11.6750020980835	113514571
505	1	0.757096350193024	2755.64609578177	-0.653303205966949	1737.4559159075	10.1066297916922	39.3144454956055	21.9665851593018	12.5511846542358	19.5524272918701	107912759
506	1	0.963807880878448	2502.04539661582	0.266597867012024	2135.13958668127	10.0116953827225	6.95068693161011	14.5725708007812	6.02649974822998	13.6099338531494	81620219
507	1	-0.933372676372528	2714.52147042577	0.358908623456955	1805.18273784466	10.4710232924144	1.99468004703522	6.84050369262695	6.71092653274536	6.62752771377563	144948305
508	1	-0.880524277687073	2641.5253554592	-0.474001079797745	1752.50250117229	10.537678190468	2.11350083351135	23.9708251953125	13.7405614852905	16.083044052124	114874053
509	1	0.610823214054108	2819.96179708347	0.791767001152039	1913.07106108378	10.5117715850692	6.30586290359497	14.989218711853	6.40799379348755	14.7837505340576	144948305
510	1	-0.0526126213371754	2625.8143606369	0.998615026473999	1676.00206115865	10.2221588428349	2.72313189506531	9.81348323822021	8.06770515441895	5.14923906326294	144948305
511	1	-0.959361135959625	2502.23124299795	-0.282181233167648	1196.81211152662	11.3774568042394	2.53703546524048	1.7986171245575	1.21007692813873	1.17086172103882	113243476
512	1	0.619650781154633	2551.94587154153	-0.78487765789032	3856.23896511029	10.0289364732004	3.46263718605042	10.4847707748413	3.07740426063538	8.25784015655518	114874053
513	1	0.218473866581917	2522.9633542089	-0.975842773914337	1791.98777305805	10.0160253195563	18.9468593597412	22.1452751159668	5.34154653549194	13.7474918365479	144948305
514	1	-0.999595165252686	2566.02725859969	0.028451906517148	1679.04421266112	10.0969203423352	5.00196504592896	14.0037851333618	10.1199798583984	5.182861328125	144948305
515	1	0.980571448802948	3576.58895642889	0.196162149310112	1285.35040901667	11.5052529127274	1.46063697338104	29.9134654998779	5.00871562957764	2.69848299026489	55452480
516	1	0.942999064922333	2572.24277167392	-0.332795351743698	1705.15134235275	10.0788597479807	5.15082550048828	15.0324563980103	7.04626417160034	4.65685701370239	144948305
517	1	0.524177610874176	2520.09421664168	-0.851608991622925	1855.07885400595	9.99235697107032	4.36404848098755	17.2979354858398	3.41709661483765	16.942985534668	114874053
518	1	-0.991883277893066	2617.88917310122	-0.127151563763618	1819.01334567985	10.3938604742264	5.61457586288452	19.7352485656738	9.55758953094482	11.655255317688	114874053
519	1	0.894427180290222	2940.95539075745	0.447213649749756	966.547942677854	13.1437209250867	1.92057001590729	68.1480560302734	3.78116226196289	21.8079280853271	142390608
520	1	0.263135492801666	2422.8464585762	-0.96475887298584	1147.2575809625	9.63815053409597	1.63289213180542	10.1465129852295	4.04075813293457	9.68548488616943	107811053
521	1	-0.940298199653625	2571.66042013989	-0.340351760387421	8547.68891441889	10.2410806339448	23.4303646087646	6.99559831619263	8.32390594482422	7.84705114364624	114874053
522	1	0.0434280224144459	4107.38787498055	0.999056577682495	1153.25456062469	11.1013639214786	3.29387998580933	28.6618785858154	1.43169558048248	2.97195363044739	102791658
523	1	0.584270238876343	2731.41663225533	0.81155914068222	1832.59270663916	10.4192615492948	8.75656604766846	13.510272026062	8.66558456420898	11.6224842071533	144948305
524	1	0.343641668558121	2809.25035864255	0.939100861549377	1905.94725446912	10.4857233498866	6.22878170013428	14.3848724365234	6.26431322097778	14.2196025848389	144948305
525	1	0.447432279586792	2565.03821596618	-0.894317805767059	1648.01836207585	10.130933440204	0.640090525150299	14.1899919509888	12.6754455566406	7.36322164535522	144948305
526	1	0.706934154033661	3570.28457301738	0.7072793841362	1237.25363825692	11.5739552168593	1.01275038719177	23.6967315673828	5.140061378479	6.94131898880005	49466376
527	1	0.783509790897369	2870.3110017933	-0.621379494667053	1457.70883975232	10.5907709920159	5.28670263290405	112.490921020508	6.5159707069397	112.988265991211	126736119
528	1	-0.986372292041779	2581.03536665485	-0.164528846740723	1599.66099073448	10.1112253738939	1.7423677444458	9.69431495666504	8.44232368469238	5.87638998031616	144948305
529	1	0.250950008630753	3297.76033067442	0.968000054359436	1642.95108180119	10.2831339294601	3.98878622055054	16.3430480957031	1.46757256984711	23.8395385742188	70230815
530	1	0.454811900854111	2801.070111919	0.890587508678436	1804.52870712591	10.6005734820985	14.7819747924805	19.229211807251	10.2138156890869	16.3992977142334	144948305
531	1	1	3686.10759434045	-4.37113882867379e-08	1565.17354150771	10.4139431263543	18.0041618347168	27.3322143554688	1.517174243927	50.5990257263184	102791658
532	1	-0.447185933589935	3930.43915042321	0.89444100856781	1611.46500541606	10.8672244799906	2.56056094169617	77.4085083007812	10.041130065918	18.0461406707764	85658848
533	1	0.903747320175171	4559.45880461447	0.428066372871399	1580.32760211613	11.1850411980418	3.00848269462585	113.848289489746	2.5230975151062	15.9891023635864	84659984
534	1	0.77812248468399	2630.17390539063	-0.628112614154816	17050.1869508388	10.3201030583431	28.0723533630371	18.6279163360596	4.56133365631104	19.3976631164551	114874053
535	1	-0.857502222061157	3308.95286344736	-0.514480292797089	1872.01759685392	10.449830013108	3.33707475662231	37.6930885314941	3.24424242973328	36.4018440246582	45543824
536	1	0.573549687862396	2775.77306133619	-0.819170773029327	1788.02192466155	10.5517042022153	3.49242281913757	17.7394332885742	11.1770143508911	14.0444326400757	144948305
537	1	0.0664974823594093	2498.71987481334	-0.997786581516266	1219.01524585513	11.1500754100608	2.15251994132996	1.73594105243683	0.727864146232605	0.699503242969513	113243476
538	1	0	4556.3948878982	1	1564.92627325721	11.2193533178456	1.43244564533234	119.44660949707	3.50597429275513	23.3793678283691	84659984
539	1	0.861369490623474	2737.84352366366	-0.507978975772858	1796.21971263995	10.405085386264	6.45816802978516	9.86744117736816	7.34927558898926	9.40097141265869	144948305
540	1	0.948727369308472	2554.12951600618	-0.316095441579819	1864.92396668835	10.0169772201057	6.31577491760254	18.0631046295166	4.93142747879028	11.6239461898804	144948305
541	1	-0.863883495330811	3971.30634694988	0.503691673278809	1061.41646575724	13.4235586064537	41.619026184082	75.4893951416016	3.61443996429443	30.2393074035645	151329254
542	1	-0.166851699352264	4042.24042510072	0.985982000827789	1350.07657918678	10.7575396572443	9.35897731781006	29.7339458465576	2.07512259483337	19.9759006500244	102791658
543	1	-0.522535622119904	3865.19654007842	0.85261744260788	1536.63792220179	10.6206902023795	10.3039712905884	16.1691112518311	9.69665145874023	10.9555025100708	84659984
544	1	-0.926273286342621	3133.9488736239	-0.376852512359619	1364.65155711325	11.2980454266235	35.3683395385742	178.091262817383	4.33169174194336	136.1025390625	126736119
545	1	-0.894423484802246	3635.70082086915	0.44722107052803	1515.08948783574	11.251620487588	8.89640712738037	52.4175987243652	5.49994802474976	21.3570079803467	55452480
546	1	0.894431352615356	3713.63102262531	0.447205245494843	1771.11718349497	11.0296484086233	8.26979064941406	56.0206718444824	0.450750261545181	39.3590621948242	55452480
547	1	-0.98797619342804	2664.49270577541	0.154605984687805	1723.28526570868	10.557604219903	43.6508674621582	27.902214050293	18.965368270874	21.3089981079102	114874053
548	1	0.654944598674774	2560.76384245384	-0.755676865577698	20902.5224261476	10.2026609997999	5.66797351837158	18.0961303710938	9.3031759262085	13.1027660369873	114874053
549	1	0.68539571762085	2589.70639533969	0.728170812129974	1586.79493996215	10.1077666298305	6.6573896408081	11.2626237869263	5.33494853973389	7.48301362991333	144948305
550	1	-0.529105007648468	3347.11501763677	-0.848556339740753	1655.5620071144	11.0412073337505	14.0591745376587	52.6481399536133	4.17949342727661	3.82106828689575	63606313
551	1	-0.993919789791107	3650.79476536345	-0.110106393694878	1471.04920695064	10.9393507599412	1.29720664024353	3.92871642112732	1.32421636581421	10.5991382598877	102791658
552	1	-0.777192175388336	3825.07186446065	0.629263281822205	1713.18858308309	10.9217399696613	3.86401510238648	77.5989151000977	9.46141624450684	26.9861450195312	55452480
553	1	0.979624032974243	2892.63303359313	0.200840190052986	2185.59812874942	10.7850007584146	31.3800754547119	35.5772323608398	3.35638236999512	30.5289134979248	144948305
554	1	0.56184720993042	2788.97532223032	0.827241003513336	1843.93020676429	10.0254928935159	41.5238494873047	47.8764610290527	13.1617565155029	45.5890846252441	107912759
555	1	-0.273161888122559	2763.95138473808	0.961968064308167	1859.52025526955	10.6114730278631	11.8873329162598	23.2490634918213	16.6287307739258	17.9440822601318	144948305
556	1	-0.0333050303161144	2621.41039869582	0.999445259571075	1694.27947141358	10.23245449857	8.53577327728271	12.2696256637573	10.9015998840332	6.30347967147827	144948305
557	1	0.747448444366455	2656.75263292857	-0.664319813251495	1873.66854544935	10.2996758697266	3.44541668891907	14.1805114746094	0.0685655549168587	4.16181230545044	144948305
558	1	0.514475286006927	3666.79834592746	-0.857505202293396	1739.3899414002	10.8798235205893	2.50423908233643	49.4113388061523	5.37964868545532	38.9406661987305	55452480
559	1	0.8137526512146	3736.11752809693	-0.581211388111115	1727.65280875023	10.9995829261414	3.69133114814758	59.8830986022949	0.0736156478524208	33.2123870849609	55452480
560	1	-0.894463539123535	2428.29551066045	-0.447140872478485	1756.23195087634	9.87843091764926	3.83745670318604	105.776657104492	5.1784873008728	77.9739837646484	98852450
561	1	-0.621383547782898	2767.4456563731	-0.783506572246552	1894.1342743448	10.5666249810354	5.28694629669189	7.17504405975342	7.17504405975342	1.63675320148468	144948305
562	1	0.999753892421722	2354.65334601773	-0.0221853367984295	1908.5905589705	9.12876918697382	6.42000818252563	80.4600448608398	4.37452363967896	69.6254959106445	81620219
563	1	0.70710676908493	3167.45597710076	-0.70710676908493	1440.68796166776	10.2450998795108	1.21568965911865	116.124061584473	17.4822387695312	27.184986114502	69569645
564	1	-0.886849522590637	3084.31319593839	-0.462058305740356	1422.26039593724	10.0679298982563	33.8581428527832	80.2882461547852	35.0778694152832	18.7553691864014	69569645
565	1	-0.961505055427551	2592.77445617019	0.274787306785583	2284.25255112151	10.1753664935618	2.08493661880493	6.57407236099243	7.21518135070801	6.55375146865845	144948305
566	1	-0.773945808410645	2552.8946619107	0.633251845836639	1430.19608705958	9.58558401400065	4.06454229354858	15.5523691177368	5.67243480682373	15.7974328994751	126736119
567	1	-0.316256642341614	3914.6258919985	-0.948673665523529	1539.93465837984	10.6318296417321	7.20890283584595	16.9701919555664	9.18507957458496	11.9247636795044	102791658
568	1	0.422861397266388	3618.83196945983	-0.906194388866425	1577.84417220266	11.2079997310976	2.36965322494507	53.3190765380859	10.7746171951294	22.2774848937988	55452480
569	1	0.514480233192444	3599.69519933039	-0.857502281665802	1566.80479843307	11.1891592775479	3.33707475662231	51.8971099853516	12.3956165313721	20.9554405212402	55452480
570	1	-0.89442366361618	3692.73566594697	-0.447220623493195	1723.06056998205	10.9046084752794	10.1421823501587	53.7745971679688	1.65313041210175	34.7308502197266	55452480
571	1	-0.999911367893219	3703.55004959977	0.0133133884519339	1727.11673355879	10.9343546865493	10.6202373504639	54.9901161193848	1.17418074607849	34.7265281677246	55452480
572	1	-0.940869867801666	3284.26315410057	0.338768124580383	1766.37864242874	11.2195475051246	3.80045437812805	17.3409404754639	6.15453004837036	26.4058475494385	91944330
573	1	-0.780859649181366	2541.53677279797	-0.624706447124481	1310.01897256449	9.5555789120429	1.83353173732758	16.6202812194824	8.49234771728516	16.8234024047852	126736119
574	1	-0.236390814185143	2335.95293526356	-0.971658051013947	1895.52573435847	9.12329490273279	5.43798971176147	80.4266128540039	4.54421091079712	72.2598419189453	81620219
575	1	-0.377259582281113	3241.48967720689	-0.926107585430145	1562.41501978907	10.6756514714745	4.16859674453735	57.3372535705566	3.68611645698547	63.2509651184082	91944330
576	1	0.554719626903534	2527.33329395095	-0.832037329673767	1326.85960311338	9.50519063030071	2.06467270851135	19.6247444152832	2.83203673362732	20.7229614257812	83238708
577	1	-0.832060575485229	2620.58038235083	0.554684817790985	934.021549185876	12.963898203129	5.15017127990723	82.883544921875	9.09973335266113	78.5951232910156	116427492
578	1	0.196116060018539	2518.43687290353	-0.980580687522888	1196.71423161589	9.5226404250112	3.64697051048279	15.3262634277344	9.24838447570801	16.4243946075439	83238708
579	1	0.110402047634125	3622.18442064903	-0.993887007236481	1520.83974396478	11.2841920912796	2.59246802330017	48.1943969726562	7.89401483535767	17.1486263275146	55452480
580	1	0.514403343200684	3241.76462121558	0.857548356056213	1861.32579107223	10.7042697919254	1.66986382007599	7.46788263320923	6.55533504486084	61.9624824523926	45543824
581	1	0.926119446754456	3341.98184774819	-0.377230376005173	1351.58008473404	11.3020638405733	4.1689190864563	64.5947418212891	2.73307752609253	61.1751708984375	144948305
582	1	-0.934212803840637	2492.99969861802	0.356716126203537	2261.81936046959	9.68754946057291	8.37283515930176	38.2698707580566	4.51016139984131	28.0565795898438	81620219
583	1	-0.894454598426819	3907.36261058037	0.44715878367424	1554.91076164065	10.9396455507469	1.28119361400604	85.7507019042969	13.486795425415	29.5076065063477	85658848
584	1	0.806405901908875	2522.86141647986	-0.591362476348877	1221.55467920608	10.0623466251876	24.9394931793213	70.3577423095703	5.63598775863647	71.6676940917969	95310545
585	1	-0.514454782009125	3963.72462770104	-0.85751748085022	1140.83306902156	11.1848716495299	2.50399971008301	81.5359802246094	3.52764821052551	45.9794616699219	85658848
586	1	0.70710676908493	3719.89916316348	-0.70710676908493	1728.63367858943	10.9684481992554	0.607542395591736	57.1801414489746	0.80113410949707	34.2384910583496	55452480
587	1	-0.936332106590271	3286.08375772971	0.351115584373474	1824.92957495388	10.0538566566126	7.3030858039856	24.992790222168	3.07594394683838	23.7279014587402	85785743
588	1	-0.813771843910217	2662.82434025827	0.581184506416321	1594.13103187957	10.2477356089529	1.23271763324738	10.1385984420776	6.94110298156738	8.41499137878418	144948305
589	1	0.48563277721405	3699.31045816958	-0.874162912368774	1727.62652143997	10.9265447568508	2.94694042205811	54.2825736999512	0.554575800895691	35.0153274536133	55452480
590	1	0.546248853206635	3968.48539095131	-0.837622940540314	1558.65417815989	10.8953001249414	3.92687702178955	80.0468597412109	8.6324291229248	21.7068481445312	85658848
591	1	-0.980580747127533	3691.52828040587	0.196115911006927	1791.49940628736	11.0172706302999	3.64697051048279	53.3323974609375	2.55532336235046	44.6312980651855	55452480
592	1	0.514495968818665	3698.71343793518	-0.857492804527283	1795.45542573953	11.042810268975	0.834959328174591	56.4470176696777	2.51496815681458	45.9140167236328	55452480
593	1	-0.70698344707489	1760.4737465092	0.707230091094971	953.681372662337	13.0726235962465	1.41785705089569	43.2636260986328	0.486108094453812	27.414571762085	103266555
594	1	0.70710676908493	2540.56462439149	-0.70710676908493	1404.71555075908	9.55661305611501	4.24615430831909	16.894645690918	4.03151035308838	17.139232635498	126736119
595	1	0.67089980840683	3890.27185246878	-0.741548001766205	1538.59490548019	10.6279894102084	8.05939769744873	16.5322742462158	9.52506828308105	11.1878938674927	102791658
596	1	0.800000071525574	3570.7777276284	-0.599999904632568	1232.73859903594	11.5775755263905	1.4317467212677	23.1385250091553	4.39487171173096	7.44755601882935	49466376
597	1	0.0369580574333668	2661.66533554871	-0.999316811561584	1869.167472917	10.2961880396829	3.86416983604431	14.3396625518799	1.28209578990936	3.4770290851593	144948305
598	1	0.997785866260529	3569.09158948867	-0.0665082037448883	1241.14570691895	11.5714220933172	2.15217161178589	24.0800342559814	5.81201648712158	6.54259061813355	49466376
599	1	-0.850231528282166	4560.51216647046	0.526408910751343	1573.97277955463	11.187379617348	3.53336644172668	114.282440185547	3.18975424766541	16.4856510162354	84659984
600	1	0.242553055286407	2687.90398555138	0.970138132572174	1832.02525343081	10.3904019397665	4.71401453018188	9.89670181274414	9.29793357849121	9.11916637420654	144948305
601	1	0.998866021633148	2513.19492448706	-0.0476093702018261	1855.70565162206	10.0294648003864	3.00881457328796	21.1018409729004	2.00707387924194	19.2499599456787	144948305
602	1	-0.399535953998566	2550.41154720388	-0.916717529296875	1987.87405312088	10.215534833187	6.07087516784668	24.518196105957	2.44971108436584	24.1584300994873	100859519
603	1	0.799151837825775	2588.70444486129	-0.601129174232483	15321.8388661782	10.2606925276252	35.2604141235352	15.7937726974487	1.72718977928162	16.5649719238281	114874053
604	1	0.624811351299286	2688.63673050653	0.780775785446167	1814.47474761575	10.4064915604887	3.66326141357422	11.8164978027344	8.14626216888428	7.81351709365845	144948305
605	1	0.980583488941193	2557.99109095643	0.196101948618889	1683.27957382155	9.52906443765649	9.40958309173584	28.2569751739502	10.4889698028564	27.3414878845215	126736119
606	1	0.759303212165833	3161.68183432198	-0.65073698759079	1941.24369706273	9.36498889110331	2.63945007324219	35.091064453125	10.2503604888916	83.4727478027344	88589527
607	1	0.888211309909821	3307.46296779047	0.459435135126114	1704.75901617234	11.2140876570793	4.66625022888184	3.54212045669556	2.63129067420959	15.1577749252319	85785743
608	1	-0.868249356746674	2522.45226661215	-0.496128022670746	1325.55797152276	9.51731964755292	6.89538621902466	20.9440078735352	7.05736398696899	22.0429763793945	83238708
609	1	0.913819253444672	3671.52479296457	-0.40612119436264	1761.32644851711	10.9150527237282	2.81907439231873	49.0956039428711	5.92561388015747	40.956413269043	55452480
610	1	0.928484499454498	3695.68477219269	-0.371371150016785	1786.26535054865	11.0181430427822	1.5425386428833	53.4496765136719	3.70139527320862	43.377513885498	55452480
611	1	-0.822303235530853	2633.74668844016	-0.569049537181854	1575.06994657386	10.2428610257724	2.26341533660889	23.7489547729492	11.1426963806152	14.4802751541138	144948305
612	1	-0.994694471359253	2521.41070270306	0.102873168885708	1135.17628717997	10.3457499144016	4.16876363754272	53.3426399230957	4.979736328125	39.5309982299805	112062377
613	1	-0.822158873081207	3090.53096919877	-0.569258093833923	1070.29085205433	13.4477823885539	2.26381278038025	42.4366912841797	0.57644522190094	42.2886543273926	142390608
614	1	0.777228116989136	2508.55304349527	-0.629218935966492	1247.2379569684	9.5052739133406	3.86428570747376	17.0669708251953	7.89466905593872	18.1650810241699	83238708
615	1	-0.894536256790161	3852.73487137994	-0.446995407342911	1665.89094061193	10.8980525911293	0.640716016292572	77.7302322387695	10.0630340576172	23.6650447845459	55452480
616	1	-0.72758424282074	2692.36165640533	-0.686018347740173	10150.2191326468	10.4912039233734	13.5240068435669	33.2998733520508	16.6026344299316	21.2493171691895	114874053
617	1	0.433901369571686	2584.88947437836	0.900960385799408	5020.9427614789	10.2153350761952	8.52165412902832	9.84813499450684	9.00637912750244	9.82929611206055	100859519
618	1	0.868215203285217	3952.47049906321	0.496187835931778	1578.41496900924	10.8346434723088	4.60919141769409	72.6411590576172	6.30179309844971	13.7122678756714	85658848
619	1	-0.000121895463962574	3837.38221005864	1	1719.1021755562	10.9001565854553	1.43227088451385	73.7746200561523	6.07339382171631	22.6099166870117	55452480
620	1	0.278794229030609	3700.71039941114	-0.960350871086121	1791.87353322758	11.0377678929205	4.61353540420532	55.986141204834	3.31983542442322	44.4493141174316	55452480
621	1	-0.384652197360992	3778.21171547222	0.923061609268188	1706.68668966641	10.981263208633	3.71909308433533	65.6778945922852	1.67825722694397	29.4138069152832	55452480
622	1	0.526409029960632	3639.73950275546	-0.850231468677521	1775.61749451925	10.8774372095561	3.53336644172668	44.3124122619629	2.78061771392822	36.174560546875	55452480
623	1	0.989949464797974	3652.93358585468	-0.141421422362328	1725.9514703685	10.8423053587612	1.01250314712524	49.0172080993652	6.959144115448	37.9361572265625	55452480
624	1	-0.554739415645599	3729.86914980669	-0.832024157047272	1707.34974345776	10.9237455501307	1.03279280662537	58.7889099121094	0.614427506923676	30.9579963684082	55452480
625	1	-0.661276519298553	2432.89323333168	0.750142216682434	1801.16556045775	9.73850632035675	43.7255935668945	103.91520690918	8.32021045684814	76.6093292236328	98852450
626	1	0.0623818971216679	3458.26436428327	-0.998052358627319	1645.97313166502	10.5036135418224	9.10775279998779	14.2445030212402	6.28741264343262	6.21805572509766	88589527
627	1	-0.941752254962921	3645.98687550791	0.336307525634766	1489.66233195465	11.2843985668083	4.25084066390991	49.2900924682617	4.76814365386963	18.2282543182373	55452480
628	1	-0.707147836685181	3631.38354704248	-0.70706570148468	1797.29408183782	10.7606291799868	4.24640035629272	38.9342498779297	0.161606028676033	30.7968101501465	55452480
629	1	-0.66434645652771	3703.86552174481	0.747424781322479	1724.54538162099	10.928661808408	6.86607980728149	55.2050704956055	1.47502517700195	34.3191719055176	55452480
630	1	-0.747423112392426	3703.3589912698	-0.664348363876343	1230.05719641657	11.3138967679242	6.86632299423218	37.4655570983887	2.86580038070679	13.3899393081665	102791658
631	1	0.164366498589516	2510.70482626413	-0.986399352550507	1899.66474774064	10.2064623047383	5.21307468414307	12.199631690979	0.255474030971527	10.6531047821045	100859519
632	1	0.993878781795502	2591.00725408956	0.110475905239582	2462.00235202313	10.3176216065281	5.1740574836731	10.9675054550171	2.91581034660339	10.3049612045288	100859519
633	1	-1	3953.14027099018	1.19248806385031e-08	1317.58189155829	10.8966537688899	4.00459051132202	10.9393081665039	3.08252906799316	27.2791652679443	102791658
634	1	-0.985461533069611	3303.61909426109	-0.169898599386215	1880.27967566982	10.3995755762866	4.20785808563232	32.1874580383301	15.3487815856934	24.0445938110352	45543824
635	1	-0.110476158559322	3313.67587419692	-0.993878781795502	1799.10310197347	10.4929494468257	2.59231376647949	30.6936264038086	12.9623279571533	38.0443534851074	45543824
636	1	-0.857493102550507	3327.44008973228	0.514495432376862	1834.73160550445	10.494422022438	2.50447845458984	30.6071624755859	10.1305541992188	36.462516784668	45543824
637	1	-0.770005524158478	3262.8322006977	0.638037204742432	1874.08117218573	10.4282354864354	6.48302602767944	46.4404487609863	10.2530269622803	56.964485168457	45543824
638	1	-0.987009346485138	2621.58293740337	-0.160662814974785	2005.79855386582	10.4058945714011	6.21593141555786	36.1433753967285	4.06896543502808	8.61922073364258	100859519
639	1	0.351125538349152	3950.53698939972	-0.936328411102295	1347.70791744546	10.730099026757	9.69709014892578	31.9775714874268	10.257809638977	13.7441463470459	84659984
640	1	0.948683261871338	3386.09486111547	0.316227793693542	1852.51243377107	10.4616878409463	8.54253959655762	34.7333297729492	14.3871898651123	26.5893592834473	55452480
641	1	0.122863113880157	3318.68447501533	-0.9924236536026	1842.80213330497	10.5086449503341	14.8158330917358	27.3820266723633	4.30063056945801	39.5618629455566	45543824
642	1	-0.383367270231247	3994.87208127117	-0.9235959649086	1475.94048667596	10.7150396025812	16.0094909667969	26.4415187835693	0.97978937625885	10.5480880737305	84659984
643	1	0.707031726837158	3887.35427724182	-0.707181811332703	1490.28835519916	10.6991919675005	4.64900636672974	19.3883152008057	1.48548102378845	42.9517707824707	102791658
644	1	-0.263087332248688	3484.99756180264	0.964772045612335	1646.69133133903	10.6230665332659	4.88768291473389	14.9163370132446	5.03801107406616	4.99784851074219	88589527
645	1	0.989963293075562	3943.10196479154	0.141324803233147	1372.92490306008	10.8191345483407	1.01319539546967	15.0756435394287	0.441576093435287	33.3419380187988	102791658
646	1	-0.799980461597443	3293.79415046481	0.600026071071625	1872.40087767119	10.4373140688431	4.28908395767212	39.3404388427734	1.27413415908813	41.2768707275391	45543824
647	1	0.31634333729744	3835.25927811513	-0.948644757270813	1558.57302815831	10.3745572963668	2.71574187278748	8.53355026245117	8.36688899993896	17.7370090484619	102791658
648	1	-0.907948136329651	3266.77156807801	0.419082492589951	1826.95548073323	10.5392553534303	4.09477996826172	23.0385494232178	15.2161054611206	48.0713005065918	45543824
649	1	-0.995895445346832	4030.86963294765	0.090510793030262	1285.5337223272	10.7532637256279	6.3031702041626	35.1199684143066	5.30025339126587	11.1082096099854	84659984
650	1	0.196116060018539	3983.5240360972	-0.980580687522888	1343.86846517339	10.8772182593115	0.730162918567657	16.3473243713379	2.4188175201416	28.564582824707	102791658
651	1	-0.505775511264801	2628.40169714883	-0.862665116786957	1643.77292227678	9.79704294797217	4.80379486083984	66.1198196411133	3.98183441162109	66.6137237548828	126736119
652	1	0.743705868721008	3152.61648222603	0.668506979942322	1724.07455049906	9.97022613755314	30.8941192626953	36.3454170227051	2.53058552742004	45.5341033935547	70230815
653	1	-0.999197363853455	3866.99288301067	0.0400579161942005	1456.89265698493	10.7152678709352	3.57902526855469	15.9302225112915	3.28612732887268	42.1011848449707	102791658
654	1	-0.164390906691551	3977.5727149024	-0.986395299434662	1310.33455602531	10.9084191863515	3.48126101493835	13.3602838516235	1.38981258869171	25.2370204925537	102791658
655	1	0.422893792390823	3975.16333240673	-0.906179249286652	1365.50317665836	10.8412847827629	2.36988520622253	19.9262065887451	0.740143418312073	31.2358360290527	102791658
656	1	0.884550869464874	3359.44901017007	-0.466443777084351	1867.24877703795	10.5208214397044	8.83530712127686	44.0675506591797	8.95674896240234	35.9209594726562	55452480
657	1	0.419065356254578	3611.97820629282	0.907956063747406	1540.81336394031	10.7682966713391	12.1212539672852	15.5627708435059	4.0089111328125	21.3565139770508	102791658
658	1	0.428091436624527	3914.58842900413	-0.903735399246216	1534.60613983165	10.6343421415463	6.00092792510986	17.1306228637695	7.68358993530273	3.74280953407288	84659984
659	1	-0.629218876361847	3280.90373938671	-0.777228176593781	1686.13889665212	10.8840932529685	3.86428570747376	18.7430057525635	4.48322582244873	24.5156116485596	85785743
660	1	0.685369610786438	3331.71732076442	-0.728195369243622	1854.88737693	10.4920521713807	6.65764093399048	30.8716812133789	6.87354707717896	36.4812393188477	45543824
661	1	0.615267395973206	3320.53765596409	-0.788318455219269	1844.95724776723	10.5053086908055	14.5766639709473	28.063591003418	4.85490942001343	38.9740180969238	45543824
662	1	-0.351115643978119	3988.83192420318	-0.936332106590271	1314.11209382006	10.8246711313044	2.44614434242249	24.537540435791	0.994574368000031	30.3499565124512	102791658
663	1	0.919144988059998	3981.44933642729	-0.393919408321381	1499.07662990036	10.6708181367344	1.09048116207123	22.023624420166	3.35668206214905	9.2099027633667	102791658
664	1	-0.0766679048538208	3983.46271174634	-0.997056663036346	1324.35475090939	10.8241149847773	1.86719405651093	23.5095825195312	2.45175695419312	30.8781089782715	102791658
665	1	0.799978077411652	3948.07454983613	-0.600029289722443	1357.77249066711	10.7795439052825	2.86244010925293	20.2642974853516	0.691349446773529	35.4479904174805	102791658
666	1	0.430350333452225	3882.71265362369	0.902661979198456	1473.6737328705	10.61754056967	25.4716110229492	24.2500152587891	5.47433519363403	45.9755821228027	102791658
667	1	-0.600019454956055	3282.25687248838	-0.799985408782959	1673.66544600022	10.8389461797763	1.43199133872986	25.1106967926025	4.19344806671143	31.8695240020752	85785743
668	1	0.378975927829742	2969.74869400611	-0.925406515598297	1454.67546442878	10.2706033896746	29.5673179626465	33.8846740722656	5.42528104782104	27.9546871185303	92159237
669	1	0.865972816944122	3833.69916015556	0.500091016292572	1160.65028931562	11.1906270794957	11.5833425521851	72.1012725830078	9.97270965576172	47.5923004150391	55452480
670	1	0.55473929643631	4104.77472169196	-0.832024216651917	1326.712001817	10.7640558530753	3.09569811820984	36.0592651367188	2.53992295265198	17.3302383422852	84659984
671	1	0.727583646774292	3586.70951818816	0.686019003391266	1558.99449805927	10.7546101706811	6.85775709152222	11.788932800293	0.740817964076996	24.4465084075928	102791658
672	1	0.573435544967651	4005.45510416247	0.819250702857971	1527.22824960306	10.700698274208	3.49250841140747	24.607328414917	1.82487034797668	7.90247631072998	84659984
673	1	0.70710676908493	3972.42106285309	0.70710676908493	1465.4496673349	10.687655973835	4.44751262664795	23.4265327453613	4.92104530334473	12.2983303070068	102791658
674	1	0.936364412307739	3925.00043406593	-0.351029425859451	1264.45070700149	10.7184273135665	2.44624662399292	27.2645015716553	1.06285536289215	37.4861030578613	102791658
675	1	0.110402047634125	3244.68909817381	-0.993887007236481	1820.88655091862	10.7784526256287	5.17436408996582	19.4124946594238	13.8447113037109	50.1170234680176	45543824
676	1	-0.866713643074036	2602.07331183962	-0.498805999755859	1697.31126211991	10.2218185217899	35.2485618591309	41.1711387634277	5.34506320953369	41.6292037963867	100859519
677	1	0.447213500738144	3231.16832055941	-0.894427239894867	1497.2522878333	10.4896594141474	5.74609088897705	80.5429992675781	1.29904842376709	3.88651418685913	69569645
678	1	0.773957192897797	2499.46267974244	-0.633237898349762	1333.70360444373	9.52912029662764	2.03446269035339	24.3896903991699	7.64237594604492	13.3445100784302	83238708
679	1	-0.789340794086456	3240.25152763309	-0.61395525932312	1856.67924615297	10.7091666213492	3.26252460479736	16.7103881835938	15.785849571228	56.6220169067383	45543824
680	1	0.0554550290107727	3227.18189148891	-0.998461186885834	1179.84761518898	11.284437069184	5.15078687667847	70.1472778320312	1.70992624759674	11.586893081665	104290091
681	1	0.861497819423676	3321.38713394634	-0.507761240005493	1848.57326387112	10.5004943800764	23.6627044677734	28.8515949249268	5.39864683151245	38.1863594055176	45543824
682	1	0.953992664813995	3770.5929583089	-0.299829989671707	1412.64937632199	10.9122180673738	5.24031257629395	28.2751770019531	3.80806946754456	25.4834442138672	102791658
683	1	-1	4306.49477699737	1.19248806385031e-08	1142.27251371462	10.9814241803052	0.572798848152161	61.8724479675293	3.09776186943054	18.6745471954346	84659984
684	1	-0.832011103630066	3805.37882551673	-0.554758965969086	1420.05484502089	10.8070878310009	2.06515693664551	19.0777893066406	3.50435137748718	29.8217144012451	102791658
685	1	0.305417001247406	3180.78907817271	-0.95221871137619	1009.95773116528	12.1936419053017	7.92183923721313	88.4102554321289	4.29009962081909	5.9398136138916	149551825
686	1	0.445356428623199	2537.39711968383	-0.895353376865387	1545.63762853738	9.32525404436932	65.1127548217773	61.2986450195312	2.86773562431335	13.8987455368042	107234394
687	1	-0.906194508075714	4053.86424018345	0.422861039638519	1283.07469906407	10.7569063769902	7.07680749893188	35.3077926635742	4.44867324829102	11.1889047622681	84659984
688	1	0.257631093263626	3936.46533340128	-0.966243386268616	1283.33512799597	10.7427015271033	4.43859004974365	25.9987277984619	2.53287220001221	36.5824508666992	102791658
689	1	0.196116060018539	3958.88668230379	-0.980580687522888	1309.69259046938	10.9069013514003	0.730162918567657	10.3779163360596	4.39520788192749	26.3087863922119	102791658
690	1	0.999480366706848	3381.12871801629	-0.0322336591780186	1850.06571574549	10.4356854523039	4.43382453918457	32.4526824951172	14.9388313293457	24.3089561462402	55452480
691	1	-0.960356712341309	3291.6776170774	0.278774172067642	1873.2036294367	10.4300691272905	4.61386919021606	40.6070137023926	4.74589776992798	35.6926879882812	45543824
692	1	0.185944318771362	3790.04042894276	-0.982560276985168	1596.32997430251	10.2741870356696	5.37800693511963	14.9060688018799	4.64492464065552	16.0657253265381	84659984
693	1	-0.958167195320129	3311.2044540032	0.286208987236023	1816.85346793363	11.488080965901	50.3215522766113	23.4517822265625	0.734732449054718	10.1226501464844	91944330
694	1	0.569242000579834	3885.04226432031	-0.82217001914978	1388.91209660736	10.6180401785643	4.52009582519531	25.1446437835693	0.932523727416992	43.6585884094238	102791658
695	1	0.238784596323967	3179.81115899814	-0.971072554588318	1647.25858123351	10.8084387167984	8.92513847351074	51.4710311889648	3.81943798065186	19.5807991027832	114477468
696	1	0.600019514560699	2629.70625640935	0.799985349178314	1639.95096261853	9.81910144819855	2.86219596862793	67.9402618408203	3.73396682739258	68.4340972900391	126736119
697	1	0.280889749526978	2433.41246488536	-0.959740042686462	1234.26390815758	11.380199156288	12.0570917129517	38.0241966247559	3.60958576202393	14.8976402282715	111553820
698	1	0.970159888267517	3893.49887396783	0.242465957999229	1470.94003930781	10.7168420729658	4.71426725387573	18.2093105316162	1.23179030418396	41.5267486572266	102791658
699	1	0.976199507713318	3919.80713763364	0.216874316334724	1299.83089644629	10.6270149044973	2.63937425613403	30.6141052246094	0.799885988235474	40.6541748046875	102791658
700	1	0.910394132137299	3899.475403098	-0.413742125034332	1468.52450987323	10.6980527033694	5.17808198928833	20.5896492004395	3.9126615524292	41.8004989624023	102791658
701	1	0.948721885681152	3989.32616042789	0.316112011671066	1339.64526575089	10.8850002545821	1.81146895885468	16.6658782958984	2.38613772392273	27.6730937957764	102791658
702	1	0.792932212352753	2976.15140824201	-0.60930985212326	986.891756582874	12.6264510828114	16.674072265625	53.6995124816895	3.65552926063538	25.0827445983887	102043263
703	1	-0.707969546318054	2502.18888688322	-0.706242978572845	1295.9490325162	9.54191581026784	0.202521026134491	28.2410621643066	4.37463426589966	15.0812282562256	107234394
704	1	-0.7203169465065	2412.86834420291	0.693645119667053	1227.47277174435	11.3167328430686	20.5476264953613	34.416431427002	5.42603015899658	20.3821353912354	111553820
705	1	-0.894481658935547	4191.26205737943	0.447104632854462	1347.85642061077	10.8902887640611	0.640950560569763	75.0598602294922	20.4318981170654	5.64534378051758	84659984
706	1	-0.212455227971077	4186.49572002745	-0.977170825004578	1204.37995541523	10.8374908434311	6.7120418548584	44.3992156982422	0.655491709709167	7.62794303894043	84659984
707	1	0.258846253156662	3374.28327062792	0.96591854095459	1727.79341797561	10.0203033705286	21.6034374237061	37.8399391174316	2.8433792591095	2.11172151565552	88589527
708	1	0.0994797572493553	4217.0211848643	-0.995039582252502	1194.67708615048	10.8624148732892	2.8766508102417	48.2154350280762	3.08827114105225	6.36796903610229	84659984
709	1	-0.534360766410828	2876.15738662066	-0.845256507396698	1390.13844075121	10.3026724628346	27.2318782806396	67.7290267944336	4.27554702758789	64.8545227050781	107234394
710	1	0.983872950077057	2582.30319272074	0.178868561983109	1646.2668610106	9.63243196268833	6.37938547134399	17.6558704376221	1.78059840202332	16.8039646148682	126736119
711	1	-0.424894213676453	3909.91756058323	-0.905243039131165	1533.04659272588	10.6376912175898	7.70664834976196	17.6824741363525	6.96306610107422	5.39667177200317	84659984
712	1	-0.289363920688629	3871.75285756938	-0.957219183444977	1481.08581606844	10.6957202948003	6.40797662734985	17.6689643859863	1.2389212846756	42.9937591552734	102791658
713	1	-0.894500017166138	3276.97864502795	0.447067946195602	1800.61500800514	10.7492799400153	1.92119491100311	27.2161312103271	8.81963443756104	44.6778411865234	45543824
714	1	-0.410361498594284	3923.62189564639	0.911922931671143	1381.73990779884	10.7249652822363	12.3697071075439	30.629020690918	7.42208814620972	16.2026290893555	84659984
715	1	0.434775024652481	3310.23251921044	0.900539100170135	1837.37492700851	10.523673135075	9.1468391418457	26.5065402984619	7.78654766082764	48.4769058227539	45543824
716	1	-0.93498307466507	3922.38243302108	-0.354692399501801	1363.85729345831	10.8315295315735	4.4337797164917	12.8001985549927	1.0247939825058	32.4988479614258	102791658
717	1	0.857468247413635	2607.56971333516	-0.51453685760498	1674.65358629006	9.75436441341017	2.50393986701965	66.4577865600586	7.93143320083618	66.9538116455078	126736119
718	1	0.124048687517643	2615.89289669759	-0.992276132106781	1638.99672390655	9.78892450550267	4.60912656784058	69.4779586791992	6.99058771133423	69.9737396240234	126736119
719	1	0.485542267560959	2610.60109825412	0.874213218688965	1673.0274026763	9.74334940784688	1.47436058521271	64.2449493408203	8.17180919647217	64.7405090332031	126736119
720	1	0.996347069740295	3999.60192612312	-0.0853961482644081	1530.25752958107	10.6918869265582	9.96208095550537	23.5249004364014	2.33637499809265	6.92625093460083	84659984
721	1	0.536857306957245	3996.60583289213	0.843673050403595	1529.87201328835	10.6872173265582	3.729816198349	22.710973739624	2.28778171539307	6.5404167175293	84659984
722	1	-0.447213441133499	3989.16636463943	-0.894427239894867	1524.30692113986	10.6837375056446	3.19960141181946	21.9059772491455	1.57483685016632	7.10824489593506	84659984
723	1	0.18209245800972	3994.8433329995	0.983281433582306	1268.16162821902	10.9497526971536	3.92699122428894	16.6124210357666	4.73697948455811	22.1188888549805	102791658
724	1	-0.735958158969879	3259.41900512564	-0.67702704668045	1846.95018238976	10.5712167014855	4.85433578491211	19.7925357818604	15.2685699462891	51.935676574707	45543824
725	1	0.195932060480118	3253.23649727167	-0.980617463588715	1813.2932917537	10.7618049108623	1.46056854724884	22.4955997467041	15.6311540603638	48.6000900268555	45543824
726	1	-0.661632001399994	3265.30123265385	0.749828696250916	1815.2794821154	10.698558868163	3.2439398765564	23.2944717407227	12.1692905426025	49.7476119995117	45543824
727	1	0.986392557621002	2607.4891081453	-0.164407089352608	1635.87588698002	9.74746245923748	3.48091745376587	69.8437042236328	8.74663257598877	70.3412780761719	126736119
728	1	0.832128465175629	3972.77463682292	-0.554582953453064	1289.94031797249	10.9284679501945	1.03308367729187	12.3546571731567	4.61227989196777	23.7481002807617	102791658
729	1	-0.242570415139198	3970.39517809412	-0.970133781433105	1362.23514229354	10.8307628345606	4.71367740631104	20.1857089996338	0.768170952796936	32.180778503418	102791658
730	1	0.14137302339077	3905.84799284149	0.989956378936768	1437.68387232098	10.7500159757038	2.02506589889526	16.5999317169189	1.32637071609497	38.8679313659668	102791658
731	1	0.955070436000824	3974.71281470218	0.296378910541534	1349.99931701962	10.8286137087261	4.34088754653931	21.1601238250732	0.54109001159668	31.6968231201172	102791658
732	1	0.591397643089294	2626.44069056014	-0.806380093097687	1658.62665419098	9.7599811035753	2.66257214546204	64.8577270507812	6.55325937271118	65.3536987304688	126736119
733	1	0.813723921775818	4199.33744502177	-0.581251561641693	1385.40225438267	10.9224262080142	2.4625096321106	82.2936172485352	15.9619741439819	12.5581293106079	84659984
734	1	0.347891181707382	3245.34338737321	-0.937534928321838	1838.42626215788	10.7569980784566	22.9762096405029	10.7038860321045	8.65083599090576	58.3587188720703	45543824
735	1	0.467858523130417	3299.76894600034	0.883803367614746	1877.59209832635	10.4328160613589	2.75301790237427	38.6528205871582	9.25626659393311	30.508171081543	45543824
736	1	-0.928469002246857	3294.75067623532	0.371409863233566	1874.37958141225	10.4513121856975	3.0825207233429	42.6841468811035	4.97587442398071	38.8503227233887	45543824
737	1	-0.952223002910614	3193.50351508787	-0.305403679609299	1802.27324391067	9.11830912017105	7.92162322998047	39.3302459716797	4.91046142578125	67.9445724487305	102791658
738	1	0.13790662586689	3344.56278176815	-0.990445256233215	1715.05771677872	10.0385582322759	11.2771978378296	37.8907165527344	1.64478695392609	9.90909481048584	88589527
739	1	0.447213500738144	2598.27307073152	-0.894427239894867	1663.7640381622	9.73815578279615	2.56079506874084	68.690788269043	7.59370851516724	69.1872634887695	126736119
740	1	-0.837582230567932	2531.28925709085	0.546311259269714	1391.02037301265	9.62996778766923	3.92706727981567	18.6787528991699	9.76861381530762	18.8887786865234	107234394
741	1	0.333569198846817	3734.28084861973	0.942725598812103	1428.89176579903	10.9778482635972	19.0213794708252	33.7714996337891	1.12448275089264	17.7833347320557	102791658
742	1	0.470004081726074	1244.1586185735	-0.882664263248444	1013.23549953425	13.2740500170702	12.3029041290283	108.368598937988	4.05282640457153	9.71688938140869	85555161
743	1	0.755697131156921	3978.99713725514	0.654921233654022	1266.16140902062	10.7797637214062	8.46738815307617	29.250467300415	1.84650456905365	33.626766204834	102791658
744	1	-0.928507804870605	3317.0400694793	0.371312886476517	1867.33553715509	10.4790385934321	3.08239102363586	32.946949005127	6.05462598800659	46.4733123779297	45543824
745	1	-0.70710688829422	2491.60038933042	0.707106649875641	1328.63693710577	9.49248705493009	1.41760993003845	21.5783443450928	4.91738033294678	10.5819578170776	83238708
746	1	0.919178247451782	3730.76262369252	-0.393841832876205	1486.19279335873	10.8631061240351	3.26892971992493	21.015022277832	4.88227081298828	15.5611667633057	102791658
747	1	-0.244194477796555	3784.82064217019	-0.969726264476776	1406.57396838684	10.8895181331302	19.7149391174316	25.1865081787109	6.93862342834473	27.3525295257568	102791658
748	1	0.68049156665802	3779.84880475449	0.732755959033966	1265.38575993776	11.2525549919421	5.45675086975098	35.2321968078613	0.690708339214325	11.7109479904175	102791658
749	1	0.998618543148041	3767.27476481176	-0.0525453425943851	1266.14512227904	11.248414952244	2.72329688072205	33.5735816955566	1.27909469604492	9.60738468170166	102791658
750	1	0.200636118650436	1222.62609234614	-0.979665815830231	2275.71785379798	13.2079701980163	11.9587965011597	118.810005187988	7.63731288909912	14.7997646331787	85555161
751	1	-0.0212673284113407	2440.42964162996	-0.999773800373077	1190.03571022517	10.4896403126268	6.70278644561768	51.1125221252441	0.0981696993112564	37.4879722595215	112062377
752	1	-0.970133781433105	3240.44949249378	-0.242570549249649	1836.13496723097	10.7513826318255	1.18127822875977	13.2762985229492	11.4163455963135	56.8103866577148	45543824
753	1	0.989956378936768	3426.05442024412	-0.141373038291931	1664.70373065769	10.2616059097809	1.01284921169281	11.8143367767334	4.52198839187622	10.5380668640137	70230815
754	1	0.775547981262207	1246.57064286467	0.631288647651672	1008.95446015457	13.2652349885325	7.89122533798218	110.431381225586	3.59040904045105	10.1007986068726	85555161
755	1	-0.371371179819107	3771.26287829567	-0.928484499454498	1448.05364093687	10.8072733820017	1.5425386428833	24.9999923706055	3.75886964797974	24.3231945037842	102791658
756	1	0.885189235210419	2598.00675979604	-0.465231120586395	1615.22335769317	9.38973196327088	31.2667407989502	148.390625	3.36902236938477	103.188789367676	126736119
757	1	0.467957735061646	4199.62466136098	-0.883750855922699	1198.36269099201	10.8438129480688	2.75318121910095	45.8154182434082	2.5046021938324	6.21273851394653	84659984
758	1	0.160671785473824	4019.51030497647	0.987007915973663	1478.86039471009	10.7258119493663	6.21559047698975	31.76389503479	4.82066249847412	13.7966909408569	84659984
759	1	-0.485602915287018	3786.72193973542	0.874179482460022	1438.48635988132	10.8048640785607	4.41546630859375	21.9500923156738	5.63346290588379	26.9305324554443	102791658
760	1	0.824024319648743	2298.52677336523	-0.566554427146912	1091.32476654796	12.4544723752162	16.2381553649902	121.391929626465	13.0972166061401	39.194450378418	113243476
761	1	-0.789340496063232	2168.21728851966	0.613955676555634	1230.77472206821	10.3007536415193	1.63258564472198	126.872863769531	5.8868727684021	117.218276977539	110370958
762	1	-0.919132590293884	3258.12814607427	-0.393948376178741	1853.98651659409	10.5609205187825	4.35505485534668	19.8795070648193	13.4061517715454	49.8968772888184	45543824
763	1	0.907980561256409	3316.48669717439	-0.419012278318405	1822.61145397956	10.5148705987999	4.09463405609131	27.2599811553955	7.18962144851685	40.5925445556641	45543824
764	1	-0.997769296169281	2595.09672807709	-0.0667561441659927	2514.32338928771	10.3417571098068	2.15203213691711	14.7586402893066	5.32284164428711	14.1179857254028	100859519
765	1	0.145943060517311	2579.56209250083	-0.989292979240417	2504.990767362	10.2868751059513	8.76333332061768	12.3491315841675	4.89930057525635	11.5734767913818	100859519
766	1	-8.74227765734759e-08	3315.86190117568	-1	1693.01849398166	11.5153405845974	7.12467193603516	32.4593963623047	1.9508866071701	20.7506790161133	45543824
767	1	-1	3263.52808343507	1.19248806385031e-08	1837.59134302341	10.5479791902161	3.43349099159241	22.0103378295898	14.5753765106201	48.5764617919922	45543824
768	1	-0.832011342048645	3747.24545016792	0.554758608341217	1225.1586643505	11.3270400985494	2.06515693664551	40.6063003540039	0.657224476337433	16.5326728820801	102791658
769	1	-0.920747399330139	2536.81643979768	0.390159249305725	1387.69745360513	9.62830941650823	17.7649326324463	19.8796977996826	10.214111328125	20.0638542175293	107234394
770	1	0.633214473724365	3159.36218631846	-0.773976385593414	1578.93713613142	10.2726196609765	4.06505632400513	61.8306884765625	2.86397886276245	3.12253546714783	65082626
771	1	0.554661095142365	3984.04515538082	-0.832076370716095	1501.54335857529	10.6676377020543	2.06520533561707	21.1140727996826	4.98503923416138	10.3382234573364	102791658
772	1	0.948734760284424	3976.00797012328	-0.316073387861252	1300.67726493411	10.9360463006014	1.35896563529968	8.70713043212891	5.23592853546143	25.0318241119385	102791658
773	1	-0.70710688829422	3324.33563844167	0.707106649875641	1889.40514457669	10.4372347102003	4.24615430831909	36.8502426147461	13.8452033996582	28.7105216979981	45543824
774	1	-0.857492864131927	3322.42669812133	-0.51449579000473	1823.8851905631	10.4937830619263	0.834959328174591	30.446813583374	10.8267316818237	36.8438949584961	45543824
775	1	0.474089831113815	3956.91280491043	-0.880476474761963	1366.19222861885	10.8358318433793	2.11421036720276	15.6855869293213	1.73381173610687	32.064868927002	102791658
776	1	0.824043750762939	3903.1026511131	0.566526174545288	1270.80972437005	10.6476884444021	10.9879179000854	27.9470405578613	3.1693320274353	40.7168159484863	102791658
777	1	1	3925.27426785452	-4.37113882867379e-08	1372.86590858627	10.7190115438123	0.57349818944931	21.5239334106445	0.991877317428589	38.7812461853027	102791658
778	1	0.919144988059998	4039.87425423134	-0.393919408321381	1458.89926189576	10.7332710357633	5.43800783157349	31.6771965026855	1.24058556556702	13.8841466903687	84659984
779	1	-0.19610758125782	4013.64110725867	-0.980582416057587	1333.73364140506	10.8690055550574	7.98230504989624	23.0620574951172	0.679976284503937	27.0724678039551	102791658
780	1	0.0256582591682673	3962.80557481616	0.999670743942261	1270.16230089362	10.7713523810202	5.57042074203491	27.9580516815186	0.207195907831192	34.8453521728516	102791658
781	1	0.905217468738556	3449.18549028357	0.424948692321777	1849.72324261822	10.4958715072722	7.70648336410523	37.0833206176758	11.4330348968506	28.9382991790771	55452480
782	1	0.420467555522919	2307.68380266223	-0.90730756521225	1628.68910981686	8.89340801343888	6.44543075561523	13.6980075836182	2.54659509658813	12.6719665527344	134304366
783	1	0.420467555522919	2307.68380266223	-0.90730756521225	1628.68910981686	8.89340801343888	6.44543075561523	13.6980075836182	2.54659509658813	12.6719665527344	134304366
784	1	1	3316.07296613077	-4.37113882867379e-08	1773.8956076186	10.4166086119218	0.286406576633453	37.4040679931641	12.9438152313232	29.2636737823486	45543824
785	1	0.31613501906395	3305.75822760018	-0.948714196681976	1630.76076437919	10.151942272291	2.26374650001526	21.4981937408447	2.1203453540802	24.9849987030029	70230815
786	1	0.977164149284363	3288.24417984546	0.212485730648041	1817.4211128807	10.536944788119	3.36750793457031	24.0782012939453	9.68119430541992	44.2356605529785	45543824
787	1	-0.868233740329742	3621.68929915614	-0.496155351400375	1523.97510324554	10.7984272513141	4.60949277877808	13.4857692718506	6.23752164840698	18.2881965637207	102791658
788	1	-0.474126070737839	3631.83156204638	0.880456984043121	1434.93263439416	10.8820064031043	6.31891441345215	9.24927043914795	3.44425058364868	15.8708257675171	102791658
789	1	-0.196069940924644	3459.09560591115	-0.980589926242828	1450.11423720444	10.7709092603412	2.91896748542786	29.0656909942627	0.565261363983154	31.9843406677246	102791658
790	1	0.31622776389122	4310.18266595914	0.948683321475983	1177.49431952347	10.9476023517213	1.81135857105255	57.2339820861816	2.30149912834167	14.8434886932373	84659984
791	1	-0.99588418006897	3296.40733683756	0.0906352177262306	1822.04046938889	10.533594530656	1.58153331279755	24.7429637908936	5.5735239982605	44.1586380004883	45543824
792	1	-0.707106709480286	3295.09070043233	-0.707106828689575	1873.99660976796	10.4467582271144	2.42905163764954	42.8409042358398	6.93529748916626	35.1288642883301	45543824
793	1	0.784864664077759	3754.63638064192	0.619667232036591	1337.2833740919	11.1702367535623	6.90137434005737	25.1010055541992	1.44764447212219	2.1690948009491	102791658
794	1	-0.834780335426331	3569.86407722981	0.550583183765411	1252.66939779421	11.2706648711927	15.7225437164307	39.3091049194336	3.79520630836487	16.1792774200439	102791658
795	1	-0.928461074829102	2292.63748966411	-0.371429741382599	1436.70923543859	10.3146095830967	1.5427657365799	81.6271209716797	2.93963146209717	77.7117462158203	102043263
796	1	-0.964751422405243	3285.63714727332	-0.263162940740585	1874.50089894677	10.4376578233301	3.26279973983765	43.3962821960449	11.3182497024536	51.1080284118652	45543824
797	1	0.968005537986755	3243.74363046539	-0.250928789377213	1859.99018145767	10.6954097039051	3.98912310600281	16.4543628692627	15.2254400253296	57.3239898681641	45543824
798	1	-0.129312112927437	3016.07323726134	-0.991603970527649	1096.94734692187	12.1608843132431	3.31858062744141	28.5617427825928	7.07565069198608	26.2893676757812	142390608
799	1	0.774018466472626	3783.77356798084	-0.633162975311279	1372.44931157538	10.9255874042252	2.03497862815857	27.3467388153076	4.88198232650757	27.786937713623	102791658
800	1	0.999862849712372	2845.58059101692	0.0165617801249027	1474.22272400904	11.0139631904344	24.3492393493652	49.2554817199707	28.330961227417	48.6104393005371	144948305
801	1	0.819203734397888	3209.16730429518	-0.573502659797668	1531.32462689137	10.4507045814233	3.49270820617676	77.9552917480469	1.33608758449554	5.40691566467285	69569645
802	1	0.931268990039825	3185.84436302409	-0.364332348108292	1570.7374668107	10.3262004958537	3.53305625915527	74.0939865112305	6.55168962478638	6.64272689819336	69569645
803	1	0.554700136184692	3272.79068204474	0.832050323486328	1806.25934301559	10.620061873927	1.03255033493042	24.1874828338623	11.2652683258057	54.4182243347168	45543824
804	1	0.315996378660202	3248.80293943414	-0.948760390281677	1820.02598038292	10.7579853310878	0.453174650669098	21.0075492858887	17.1991806030273	50.0376930236816	45543824
805	1	0.423950225114822	2639.20220956821	-0.905685484409332	1593.33578500966	9.74406944947664	14.5455484390259	72.2663421630859	10.8356142044067	72.7626647949219	126736119
806	1	0.0525789000093937	2514.78680300346	-0.998616755008698	1367.97384738359	9.59099202236286	5.43418025970459	19.7217998504639	7.912917137146	18.9800777435303	107234394
807	1	0.995885968208313	2619.89983885332	0.090615451335907	1656.48287485836	9.79418822282385	1.58188128471375	68.1281356811523	5.76802396774292	68.6237335205078	126736119
808	1	0.19610296189785	2653.86832807886	-0.980583310127258	1606.0948495415	9.86886058569018	5.09914636611938	70.64111328125	3.97110295295715	71.1342239379883	126736119
809	1	0.948683321475983	3729.14975279433	-0.31622776389122	1483.22439625327	10.8671281040543	2.26363611221313	21.6053485870361	5.97163772583008	15.8191928863525	102791658
810	1	-0.141389012336731	3773.82623239061	-0.989954113960266	1446.32237072663	10.8129963751387	9.03979206085205	24.5604572296143	4.44885873794556	24.3244361877441	102791658
811	1	0.95782470703125	3282.27443888706	-0.287353217601776	1833.54208893362	10.5612212233579	2.98803806304932	21.5855598449707	6.58883953094482	47.5778923034668	45543824
812	1	0.38581308722496	3297.52311283483	-0.92257696390152	1872.80758062353	10.4369419370567	8.4769115447998	39.3928833007812	3.75559830665588	36.0334510803223	45543824
813	1	-0.794386982917786	3269.75287653515	0.607411980628967	1811.85374272527	10.651436484498	3.06255769729614	24.1433868408203	11.1153755187988	51.9551124572754	45543824
814	1	-0.238807663321495	3242.74357814992	0.971066892147064	1881.58462180975	10.6150087246524	8.92501354217529	13.8970508575439	9.47318840026855	54.9930381774902	45543824
815	1	-0.187114715576172	2596.95030122425	-0.982338070869446	1677.82749930727	9.73906086026671	6.10133934020996	67.8739013671875	7.54216146469116	68.3689041137695	126736119
816	1	0.306011527776718	1220.98118818455	-0.952027797698975	1010.80811311261	13.2583682435503	23.8052349090576	108.10334777832	4.24001026153564	11.3649082183838	85555161
817	1	-8.74227765734759e-08	4238.55236273569	-1	1257.28071696588	10.9006265720696	0.859512090682983	78.5649032592773	23.6591815948486	9.45433235168457	84659984
818	1	0.648444354534149	3265.91591975153	-0.761262059211731	1654.43840553614	10.9191487190865	5.06721830368042	54.1864166259766	4.69720697402954	51.7635536193848	107912759
819	1	-0.184277221560478	3687.12687030608	-0.98287433385849	1479.58257634491	10.9626014905967	4.65337657928467	20.7043399810791	7.41567850112915	11.5252628326416	102791658
820	1	0.364324808120728	3714.9714664932	0.931271970272064	1216.78040866409	11.3401421429943	3.53360629081726	41.507640838623	1.19388628005981	17.4303436279297	102791658
821	1	-0.316227704286575	2551.50942621149	-0.948683321475983	1681.75446231806	9.5866718900764	1.35830247402191	22.3345375061035	5.7136664390564	21.4197273254395	126736119
822	1	0.743285179138184	3250.33962144004	-0.668974697589874	1865.19460215324	10.6608013665454	3.84842824935913	15.5782680511475	14.3105115890503	58.5887870788574	45543824
823	1	0.44710448384285	3675.06174646908	0.894481718540192	1487.4549442845	10.8975676874765	0.640950560569763	11.1131496429443	3.00064468383789	10.8658885955811	102791658
824	1	-0.749521195888519	2602.39485208926	-0.661980330944061	1823.52826324489	10.1752543464757	24.558349609375	40.3435249328613	1.03669607639313	39.7328414916992	100859519
825	1	-0.973163306713104	2627.03401308522	0.230115473270416	1554.46135840933	10.1863946170158	42.0410118103027	54.5448913574219	14.6600780487061	53.8620147705078	81620219
826	1	0.971852719783783	3637.6241748309	0.235589161515236	1415.35407359881	10.8967855969391	9.63604259490967	7.02843189239502	1.21551954746246	13.6407203674316	102791658
827	1	0.832024216651917	2634.54628613086	-0.55473929643631	1660.9911493457	9.74532290914512	1.03279280662537	63.1368675231934	8.05459880828857	63.6327133178711	126736119
828	1	-0.809169590473175	3513.31213007204	-0.587575197219849	1822.41520721336	10.4815973544823	36.6708488464355	29.6700954437256	1.77928614616394	21.5327262878418	55452480
829	1	0.852601289749146	2553.37689240398	0.522562026977539	1431.83147892111	9.46239239061772	24.4413909912109	141.550720214844	6.32626914978027	98.8901138305664	151329254
830	1	0.58119797706604	4201.33198429177	0.813762187957764	1381.34041778744	10.9097881687554	2.46303701400757	80.2793350219727	17.8870429992676	10.5314168930054	84659984
831	1	0.871903240680695	3797.36641079035	-0.489678144454956	1250.65083527121	11.254029518419	11.8221082687378	39.1003837585449	4.06811571121216	15.9969024658203	102791658
832	1	0.0369983203709126	3245.33021073028	-0.999315321445465	1801.34726926784	10.8067047029813	3.86469793319702	19.0423355102539	9.80941009521484	51.0842819213867	45543824
833	1	0.654929459095001	3711.39034793399	-0.755689978599548	1442.43188741802	11.0331733086335	13.934473991394	17.6678161621094	4.31352519989014	4.28199052810669	102791658
834	1	-0.931822121143341	3698.677380977	0.362915337085724	1451.11503688203	11.0225530037675	14.2989330291748	15.1908302307129	3.53380703926086	3.53197693824768	102791658
835	1	0.961504936218262	3316.54798596877	-0.274787694215775	1635.4472326631	10.1496335749017	2.08493661880493	21.5071258544922	2.2075035572052	24.0740032196045	70230815
836	1	0.928496241569519	3337.98744224796	0.371341854333878	1648.31837271948	10.1259996217616	3.08261775970459	20.4428005218506	2.68272042274475	22.828971862793	70230815
837	1	-0.554687440395355	3378.5550252454	0.832058787345886	1642.60533431734	10.2517432927509	3.09598827362061	15.072714805603	0.451990187168121	17.7775020599365	70230815
838	1	0.832154452800751	2601.51002675252	0.554543972015381	1639.74116618849	9.729044672307	1.03284132480621	68.861328125	7.76425123214722	69.3581085205078	126736119
839	1	-0.0765820890665054	2632.27228414463	-0.997063279151917	1659.40402350104	9.7500316446836	1.86700654029846	63.7730598449707	7.42272520065308	64.2690658569336	126736119
840	1	0.996813833713531	2669.49348337245	0.079763188958168	1639.25680005497	9.76720928186266	14.0791616439819	62.3173789978027	6.86519622802734	62.8125801086426	126736119
841	1	0.99704897403717	3243.81426890898	0.0767680928111076	1863.28243910359	10.699736913974	1.86703324317932	15.8657207489014	14.7022457122803	57.9698448181152	45543824
842	1	-0.0186485853046179	2561.08433085886	-0.999826073646545	1764.53951118394	10.0961426694591	21.9283580780029	44.8289375305176	2.38123846054077	44.1114463806152	81620219
843	1	0.090549036860466	3168.17578621402	0.995891988277435	1026.79440105173	12.262931812978	4.73565673828125	62.2013549804688	6.75470495223999	26.2340869903564	149551825
844	1	0.825325489044189	3915.39991800428	-0.564657270908356	1362.50784607654	10.8235179376687	3.2939555644989	8.16997718811035	1.71008884906769	33.6824645996094	102791658
845	1	0.800029277801514	3934.04276788906	-0.59996098279953	1336.72834886335	10.8717244114202	2.86247491836548	10.3298854827881	3.27754068374634	29.7224254608154	102791658
846	1	0.851659715175629	3895.66387686617	-0.524095177650452	1402.10080939669	10.7811210797982	4.36440134048462	12.6035118103027	2.79255938529968	36.8631477355957	102791658
847	1	0.447213590145111	4002.29759819668	0.894427180290222	1323.03714086785	10.8475716062997	0.640403211116791	23.9246444702148	0.522687017917633	28.5880718231201	102791658
848	1	-0.581265032291412	3992.74403775171	-0.813714265823364	1319.73332515606	10.8334003280154	1.23194551467896	24.0964488983154	1.04470431804657	29.6831569671631	102791658
849	1	0	3809.94013991614	1	1315.14421675203	10.9631011518546	0.286406576633453	24.6059875488281	5.38066959381104	31.8653335571289	102791658
850	1	0.62470668554306	3248.00382989329	0.780859529972076	1869.72910275243	10.6962489455276	1.83353173732758	13.0311555862427	11.8393106460571	59.9524765014649	45543824
851	1	-0.70710688829422	3762.21449516152	0.707106649875641	1422.42452329184	10.9114102300556	2.83348631858826	28.954460144043	3.89011859893799	24.033878326416	102791658
852	1	-0.0942102670669556	3683.34123705624	-0.99555230140686	1266.20410410226	12.4919681832115	44.475772857666	167.206085205078	6.34959554672241	67.5839614868164	98852450
853	1	-0.21238648891449	2493.55490505246	-0.977185726165771	1314.75486950829	9.49724755529236	3.36743378639221	23.1252002716064	5.69450283050537	9.73842811584473	83238708
854	1	-0.880476295948029	2848.04286742979	0.474090129137039	991.089053065564	12.6240978219001	2.11421036720276	72.0010452270508	4.08835411071777	3.05167698860168	142390608
855	1	0.000152555308886804	3330.99695200101	1	1863.91337746598	10.4436987701338	1.1460075378418	34.822696685791	13.1547021865845	26.6784267425537	55452480
856	1	-0.196070373058319	3310.43320715315	0.980589807033539	1882.52058853537	10.4368904194056	2.91896748542786	37.4779968261719	10.4729661941528	29.3338050842285	45543824
857	1	0.61394065618515	3303.25222214568	0.789352178573608	1880.48751883962	10.4231075328668	1.63234043121338	36.127311706543	11.7461891174316	27.9831867218018	45543824
858	1	0.772453784942627	2901.83016918713	0.635070979595184	1872.2219217375	10.5770974685412	8.2858419418335	55.542423248291	8.87265968322754	55.4269180297852	148567802
859	1	-0.997783720493317	2472.72105238307	-0.0665406212210655	2150.95053442371	9.82996070431811	8.54977703094482	25.249885559082	5.57887411117554	23.848783493042	81620219
860	1	0.269581079483032	3222.92208037677	0.962977707386017	1049.67828208548	12.5725670979005	3.71327042579651	16.8335018157959	3.1318531036377	17.9342594146729	124003007
861	1	0.0530153140425682	2779.67898244129	-0.998593688011169	986.405265234609	13.028409030314	29.5009670257568	40.8424606323242	0.853170931339264	40.6300086975098	110370958
862	1	-0.413848727941513	3701.46483562288	-0.910345673561096	1369.72056703699	11.0708312741233	1.73005187511444	17.8759155273438	0.181556165218353	3.48204803466797	102791658
863	1	0.536875545978546	3263.44314216503	0.843661487102509	1451.11762074274	10.0393515642202	9.25668239593506	11.2608919143677	3.7566933631897	3.40344882011414	88589527
864	1	0.975610971450806	2622.63024318041	0.219506785273552	1686.18007937859	9.72179308815139	11.584939956665	61.6367645263672	6.29313898086548	62.1333847045898	126736119
865	1	0.164399191737175	3916.40881749002	-0.986393868923187	1285.75896826336	10.6898871408607	1.74162101745605	26.1137714385986	3.08212566375732	39.1956825256348	102791658
866	1	0.520190477371216	3278.02565647075	-0.854050278663635	1830.37324500511	10.5667466486941	32.7811393737793	19.9944477081299	4.5350456237793	47.9266891479492	45543824
867	1	0.55481743812561	3766.94452390447	-0.831972122192383	1274.74808310466	11.2385366416761	1.03327763080597	32.2310523986816	1.97238826751709	8.98214149475098	102791658
868	1	0.660127997398376	3900.79883112822	-0.751153111457825	1188.8892648666	11.3812473431034	6.26782989501953	46.3489990234375	0.559584379196167	20.8092079162598	102791658
869	1	0.810346126556396	3281.22570041496	-0.585951507091522	1823.97027774315	10.5521057738269	21.8539066314697	21.1219902038574	3.1150426864624	45.510311126709	45543824
870	1	-0.936332106590271	3309.89234194275	-0.351115554571152	1849.94858406686	10.5079853769004	2.44614434242249	26.9018592834473	1.40422773361206	40.420768737793	45543824
871	1	0.87788999080658	4002.94788058096	0.478862345218658	1528.98891238813	10.6963688562309	3.58502674102783	24.0768241882324	2.10193276405334	7.42463827133179	84659984
872	1	-0.242640033364296	3901.28636056466	-0.970116376876831	1462.13180492064	10.7274215684374	1.18093919754028	18.3401622772217	2.0191547870636	40.7198333740234	102791658
873	1	0.994557499885559	3393.37568408174	-0.104189433157444	1865.36414005372	10.5482660794286	46.5533180236816	44.3967514038086	10.2859325408936	36.2501258850098	55452480
874	1	-0.316242396831512	3243.62672010988	-0.948678433895111	1815.68942342935	10.7853559836849	7.20922946929932	20.960657119751	15.0745258331299	49.148868560791	45543824
875	1	-0.998271048069	3621.67103270335	-0.0587782301008701	1455.31358592084	10.8698198308941	7.27859544754028	10.5326356887817	2.86686420440674	17.2945365905762	102791658
876	1	0.51900440454483	3352.28596945366	0.854771554470062	1552.13660622265	11.2868300078074	9.3014440536499	84.8568115234375	4.42464828491211	17.6669502258301	161003272
877	1	0.911222457885742	2779.52057293363	0.411914587020874	1863.46275489386	10.392035498963	30.9987888336182	16.1883068084717	12.5853452682495	8.53542995452881	114477468
878	1	0.434763461351395	2237.95615178356	-0.900544703006744	1310.00972032051	9.95938788649009	17.8499431610107	132.1826171875	0.493710070848465	111.286277770996	124003007
879	1	0.650807797908783	2175.4828094943	-0.759242534637451	1217.1891156955	10.336354435981	2.63943099975586	122.95613861084	9.3531665802002	113.303169250488	110370958
880	1	0.164399191737175	4010.38053491282	-0.986393868923187	1443.0223628301	10.7240904103732	1.74162101745605	27.6077194213867	1.10793507099152	11.5474309921265	84659984
881	1	0.209558233618736	2576.65994166426	-0.977796196937561	1642.82571658574	9.62491169728966	4.09486532211304	16.6163749694824	0.210999488830566	15.7661962509155	126736119
882	1	0.341690629720688	3906.0566440545	-0.939812481403351	1533.61994661864	10.6344663427476	6.67582559585571	17.4715042114258	7.54970645904541	4.57962703704834	84659984
883	1	-0.910357177257538	3962.21193925755	-0.413823455572128	1273.09310973191	10.9615690716294	5.17790985107422	13.2673854827881	5.79374074935913	21.4398002624512	102791658
884	1	0.948683261871338	3884.82159391285	0.316227793693542	1307.57496191569	10.5960362939995	6.7628607749939	28.4431438446045	1.65830159187317	43.8086967468262	102791658
885	1	-0.926098883152008	3323.59274237098	-0.37728089094162	1873.42543473179	10.4680055301127	4.16882371902466	34.7207183837891	3.98173117637634	36.1404724121094	45543824
886	1	-0.141382649540901	3625.427627426	-0.989955008029938	1519.67435231117	10.8010160309438	5.05129957199097	12.9904489517212	7.13899803161621	17.6907768249512	102791658
887	1	0.31622776389122	4007.77750526021	-0.948683321475983	1350.36922346915	10.8794040909588	2.26363611221313	21.4745197296143	1.97753036022186	26.9670219421387	102791658
888	1	0.861374378204346	3891.81971932099	0.507970631122589	1386.82622206536	10.7826809939331	6.45793199539185	9.92006683349609	0.707413136959076	37.1937980651855	102791658
889	1	-0.393886029720306	3337.52325709907	-0.919159293174744	1864.08982053074	10.4851810282399	7.59152555465698	32.2182197570801	7.42859411239624	35.3609390258789	45543824
890	1	-0.569188594818115	3248.51149265052	-0.822206974029541	1867.05060442413	10.5978122628548	6.76299142837524	14.7902565002441	6.88384628295898	52.2609634399414	45543824
891	1	-0.371410131454468	3243.5093278379	0.928468883037567	1883.09013021528	10.6093369935039	3.0825207233429	14.5170297622681	8.89502048492432	54.2516670227051	45543824
892	1	0.80800324678421	3692.59130790778	0.589178025722504	1444.38413273285	11.0167440185495	16.5426826477051	11.3863744735718	1.78130531311035	1.67480731010437	102791658
893	1	0.746660947799683	2588.00290457185	-0.66520482301712	1620.97748566864	9.62817248972171	28.9188766479492	14.3581352233887	3.81011462211609	13.5068597793579	126736119
894	1	0.310204058885574	3877.49856087731	-0.950670003890991	1395.53079960224	10.5949431564941	14.0267419815063	26.2760810852051	1.33048868179321	45.1627197265625	102791658
895	1	0.75929868221283	3309.92618938838	-0.65074223279953	1820.09378851375	10.5223221609934	2.63969612121582	26.2252178192139	6.55862712860107	41.7611236572266	45543824
896	1	-0.413803339004517	3290.1556450376	0.910366296768188	1873.17785791067	10.4264830177393	1.72982048988342	41.4478645324707	5.05653953552246	37.4511756896973	45543824
897	1	-0.0270103178918362	3263.05005338302	0.99963515996933	1826.37622271859	10.6271921804645	5.28684282302856	21.8388004302979	13.9751825332642	55.0629653930664	45543824
898	1	0.488834768533707	4035.14209629971	-0.872376382350922	1250.66020236482	10.9731820570717	33.6180534362793	20.2792892456055	5.4016227722168	20.1295070648193	102791658
899	1	0.970116376876831	3303.69662284792	-0.242640107870102	1880.38662978049	10.4260401004792	1.18093919754028	37.3910217285156	10.7945280075073	29.2462425231934	45543824
900	1	0.399930715560913	2545.30892456433	-0.916545391082764	1910.48309326453	10.2498607122842	16.7013320922852	12.3082714080811	4.94765853881836	11.4511890411377	100859519
901	1	0.967166125774384	3169.23976846819	0.254144996404648	1017.11941230491	12.2124387870548	35.3081207275391	91.0840682983398	1.4993302822113	5.46353435516357	149551825
902	1	0.86823695898056	3287.26346354197	0.496149748563766	1470.35994051231	11.307503081525	6.89508724212646	61.2169227600098	4.32981157302856	11.3606653213501	114477468
903	1	-0.633265912532806	3221.65727909353	-0.773934304714203	1615.36031074097	10.1647386515661	2.03519988059998	20.3484592437744	0.607324421405792	30.8005752563477	70230815
904	1	0	2610.5974396495	1	1624.69349943988	9.73522097664889	0.286406576633453	69.6485824584961	8.54637145996094	70.1453475952148	126736119
905	1	0.988174796104431	3472.94692122205	0.153331577777863	1686.97829446578	10.4219303349148	16.3553676605225	29.9392948150635	2.09421682357788	19.829870223999	88589527
906	1	0.988372266292572	4213.95183540127	0.152053564786911	1357.21321844164	10.9142378843002	3.76293849945068	81.1814727783203	18.3416900634766	11.4336185455322	84659984
907	1	-0.514434337615967	3268.03650868199	0.857529759407043	1816.28702169503	10.6181191174253	4.16856098175049	22.9550609588623	12.6803331375122	55.1451835632324	45543824
908	1	-0.914682269096375	3529.71911657705	-0.404173642396927	1545.34056426609	10.7096523992196	6.70294809341431	0.901521742343903	1.11402451992035	17.5298137664795	102791658
909	1	-0.729504823684692	3269.6209844323	0.683975696563721	1814.74306094128	10.5494488798651	6.25791025161743	23.4505367279053	14.2330093383789	50.5734100341797	45543824
910	1	0.857501149177551	3246.67451818361	-0.514482080936432	1857.6751766294	10.6812796127028	7.47404098510742	16.9308681488037	15.6725606918335	57.4436836242676	45543824
911	1	-0.998593389987946	2604.05664256013	-0.0530208647251129	1788.05490652379	10.1686695221743	29.5008411407471	41.4301261901855	1.25928854942322	41.4956130981445	100859519
912	1	0.996240496635437	3884.42087230634	0.0866306498646736	1397.86804231984	10.7674896109801	6.58504724502563	10.8745498657227	0.845235705375671	38.2374954223633	102791658
913	1	0.991885721683502	3896.86253090767	0.12713286280632	1381.26347425569	10.7911852984353	5.61403846740723	9.55794811248779	1.08394634723663	36.6044654846191	102791658
914	1	-0.110549822449684	4076.57042561259	0.993870556354523	1549.67354874414	10.8985415421971	1.29674339294434	71.6675033569336	9.01973152160645	10.3763122558594	84659984
915	1	0.969585299491882	2498.39027163866	-0.244753554463387	1633.97541525354	9.2393069294633	27.9751968383789	15.3497762680054	3.42213702201843	13.9531517028809	107234394
916	1	-0.991605639457703	2301.03251936458	-0.129299014806747	1429.89691019707	10.3083460288812	3.3189263343811	81.4249572753906	1.62967038154602	77.4658966064453	102043263
917	1	-0.427951723337173	3263.07353885398	0.903801560401917	1014.63028489143	12.684222964207	3.00888085365295	22.9158153533936	0.732137799263	24.0168132781982	124003007
918	1	-0.995893120765686	2543.19339735046	-0.090536892414093	1535.63477385332	9.6034472913171	33.5333251953125	40.6918258666992	0.304168045520782	40.9314651489258	83238708
919	1	0.271468698978424	2520.55911290214	-0.962447285652161	1572.40610385212	9.59597098319636	5.78424835205078	38.3142051696777	4.80834770202637	38.5549583435059	83238708
920	1	0.447213590145111	2168.63710043308	0.894427180290222	1234.19673777713	10.331937366255	0.640403211116791	127.444526672363	5.15801572799683	117.79035949707	110370958
921	1	-0.948683261871338	2495.23701092216	-0.316227823495865	1319.0874118485	9.52047855095419	1.35830247402191	24.7468757629395	8.04320907592773	12.1056270599365	107234394
922	1	0.799985349178314	1992.87330295032	0.600019574165344	1169.69157895916	10.1072196630882	2.86219596862793	135.906265258789	7.3510103225708	116.986282348633	110370958
923	1	-0.0606372952461243	2852.35878235559	-0.998159885406494	1451.4710627348	10.9892258227476	31.7422218322754	49.0891723632813	28.8977279663086	48.4444770812988	144948305
924	1	0.475811958312988	3255.81843030296	-0.87954705953598	1824.33204799337	10.5650110690884	9.83638191223145	23.9260387420654	0.059562299400568	59.657154083252	45543824
925	1	-0.951123237609863	3299.98125308562	-0.308811664581299	1655.02918042361	10.8195254842778	31.2651271820068	25.0073108673096	1.25291013717651	36.5683479309082	91944330
926	1	0.485683232545853	3912.55597284779	-0.87413489818573	1365.76334430775	10.8285480460401	1.47429263591766	10.7759742736816	3.63638591766357	33.1306190490723	102791658
927	1	0.70710676908493	3959.85220429395	-0.70710676908493	1311.12015552804	10.9115078871782	1.41736280918121	9.43003559112549	5.17226028442383	26.3285598754883	102791658
928	1	-0.768278896808624	3306.93098174139	0.640115261077881	1869.98668735881	10.3966617238255	2.23630404472351	31.346981048584	16.4417858123779	23.2041854858398	45543824
929	1	-0.364417850971222	3288.84922660168	0.931235551834106	1875.92201470132	10.4608236318864	3.53318309783936	41.4609642028809	7.5307559967041	45.4745025634766	45543824
930	1	-0.514536559581757	3292.45374916158	0.85746842622757	1871.15430887608	10.4451845123333	2.50393986701965	36.3788871765137	4.15432262420654	45.2318420410156	45543824
931	1	0.212432458996773	4352.38406164256	-0.977175772190094	1139.93591025507	10.9530977279378	10.0110950469971	85.0346450805664	22.0991458892822	17.1627311706543	84659984
932	1	-0.0174524057656527	4228.34131769266	0.999847710132599	1119.10113813643	11.0297730266299	0	97.8356552124023	7.62857151031494	31.4572944641113	85658848
933	1	0.987748026847839	2592.70579235903	0.156057104468346	1164.80043773456	12.1524430775832	5.49343633651733	54.6437187194824	2.90351629257202	7.62471485137939	104290091
934	1	0.393957942724228	3405.89154160016	-0.919128477573395	1655.19278150008	10.2666518966889	2.18040204048157	13.9341449737549	1.3851090669632	14.0244693756104	70230815
935	1	-8.74227765734759e-08	4323.32718141028	-1	1149.10475958818	10.9881143076369	1.14548313617706	62.5566940307617	2.34581303596497	18.0938034057617	84659984
936	1	0.989966750144958	4177.90846893811	0.14130049943924	1415.87038192609	10.9296431392143	2.02486824989319	82.3238296508789	13.2060604095459	13.4901599884033	84659984
937	1	0.648484170436859	2612.89216880605	0.761228144168854	1660.63480164071	9.77525135938187	5.06744337081909	68.1075897216797	7.07578039169312	68.6036148071289	126736119
938	1	0.48815381526947	4163.32800885507	0.872757613658905	1234.16057797571	10.8057795469584	18.6756114959717	40.5204963684082	0.669324696063995	9.90095329284668	84659984
939	1	-0.957834243774414	3308.84439738271	-0.287321299314499	1870.53160811243	10.4387725942158	2.98837208747864	35.5131912231445	12.234748840332	27.3682479858398	45543824
940	1	0.784292101860046	3966.02955373214	-0.620391726493835	1406.2905102019	10.705400238553	12.0553712844849	49.8227310180664	11.0712890625	6.32676124572754	84659984
941	1	0.600058615207672	2645.13362441223	-0.799956023693085	1656.21520343184	9.74681122398885	1.43248057365417	62.8631896972656	7.915931224823	63.3595924377441	126736119
942	1	0.894454538822174	4063.87516638997	-0.447158932685852	1358.29119815072	10.7452800752297	1.28119361400604	31.1555099487305	0.955499649047852	15.0482835769653	84659984
943	1	-0.31626096367836	4015.02909911455	-0.948672235012054	1312.18516388088	10.8507144019442	3.16750955581665	25.3520545959473	1.16616094112396	28.3766860961914	102791658
944	1	0.806434214115143	3931.92740085943	-0.591323792934418	1408.17814339262	10.7814990270953	2.66260981559753	16.6028957366943	0.703894078731537	36.2126998901367	102791658
945	1	0.441516101360321	3282.85851391795	-0.897253334522247	1826.43271111439	10.5418572739326	9.95610046386719	21.7237091064453	1.28756523132324	43.5390472412109	45543824
946	1	-0.924676895141602	3272.01450966004	0.380752742290497	1808.16553968907	10.6374434560077	5.25213575363159	24.4389553070068	10.6742649078369	53.2410430908203	45543824
947	1	0.890416026115417	3251.089484178	-0.455147564411163	1867.09344258378	10.6582795924407	7.20071268081665	15.0961799621582	13.8284244537354	58.2558326721191	45543824
948	1	0.594412624835968	3243.15483339782	0.804160177707672	1879.53706267583	10.6108051503857	4.08952283859253	14.5024909973145	8.30386638641357	54.1232643127441	45543824
949	1	0.995039582252502	4027.82185731986	0.0994795635342598	1488.500460381	10.7238516834785	2.8766508102417	28.5527381896973	2.02891159057617	10.9520654678345	84659984
950	1	0.810683488845825	3762.22198113942	-0.585484623908997	1419.79199146424	10.9192496817278	6.33463335037232	29.4224109649658	2.94019484519958	24.431079864502	102791658
951	1	-0.970142543315887	4486.81746053851	-0.242535382509232	1961.28335736645	10.6163586018273	2.36045241355896	159.442428588867	13.1168069839478	26.2651996612549	85658848
952	1	0.596702694892883	2876.09298403377	-0.80246239900589	4808.63452020207	10.6013480064313	57.6618118286133	25.1082592010498	0.775331437587738	24.1780071258545	114874053
953	1	0.102910540997982	3957.15985452837	-0.994690597057343	1282.56708982544	10.7755725984111	4.16895484924316	26.6027812957764	1.06082010269165	34.3664093017578	102791658
954	1	0.11046851426363	3256.9628464845	0.993879616260529	1866.87741028512	10.5737891605124	5.17440223693848	18.713285446167	10.8698921203613	49.6260681152344	45543824
955	1	-0.923320472240448	3248.07180676572	0.384030342102051	1886.8070417768	10.5877377233575	17.0121326446533	17.4926490783691	10.050892829895	51.4393768310547	45543824
956	1	-0.526337802410126	3262.58418389852	0.850275576114655	1822.47291792856	10.6614751770675	3.53318309783936	22.2277183532715	13.4688940048218	52.6212272644043	45543824
957	1	-0.0766821652650833	3718.10703253476	-0.99705559015274	1436.4953628448	11.0420308218446	1.86684572696686	18.4257431030273	3.19385313987732	4.78041553497314	102791658
958	1	0.980583012104034	2628.95196971756	0.196104526519775	1106.24459360279	12.1731542036083	5.82272529602051	58.7288284301758	6.23992538452148	13.7950439453125	83645605
959	1	0.425828337669373	2660.72055108571	-0.904803991317749	1222.00843010929	12.0182054140733	5.36663341522217	60.3279304504395	1.53674042224884	21.6096782684326	104290091
960	1	-0.819203555583954	2633.43773725436	-0.573502898216248	1608.198402732	9.83279735909738	3.49270820617676	70.9043045043945	6.15806245803833	71.3998794555664	126736119
961	1	0.0475541055202484	2572.18946110933	-0.998868644237518	1423.68758462084	9.58104495821368	3.00863194465637	11.8911790847778	10.0195293426514	11.0558032989502	126736119
962	1	-0.565857708454132	2482.27165420808	0.824502885341644	1097.18241446069	10.5981710131585	8.79047107696533	8.83554649353027	3.15616631507873	3.28741955757141	105286670
963	1	-0.938346028327942	3497.91539722724	-0.345697522163391	1631.62578948402	10.5547195916685	14.2039060592651	11.4407253265381	0.784270107746124	7.59206962585449	70230815
964	1	-0.305423945188522	3926.70026135865	0.952216446399689	1542.13758237474	10.6034095311457	15.5520877838135	12.7270030975342	5.12849617004395	11.0537347793579	102791658
965	1	0.70710676908493	3979.00186064158	-0.70710676908493	1360.91779832851	10.860712548857	2.22735810279846	18.2607345581055	2.18111705780029	29.9143962860107	102791658
966	1	-0.813762128353119	3298.6579871315	0.581198036670685	1875.25775048472	10.4420628405921	2.46303701400757	40.3403091430664	8.40748023986816	32.1941223144531	45543824
967	1	0.538379788398743	3319.51734069164	-0.842702329158783	1826.82279579867	10.3241798533495	12.0570287704468	23.4967384338379	13.6901397705078	15.355616569519	55452480
968	1	-0.999670743942261	3262.9137926651	-0.0256586410105228	1823.77400328987	10.6472930132276	5.57042074203491	22.1686782836914	13.8161201477051	53.629322052002	45543824
969	1	0.714757919311523	3058.56162896897	0.699371933937073	1184.29160822024	11.6542871411324	18.0190143585205	85.090217590332	1.06397473812103	12.2429800033569	104290091
970	1	-0.76082181930542	3455.55340365821	0.648960828781128	1666.1547714508	10.5677638765046	12.5950679779053	20.8733158111572	2.37037467956543	12.0183191299438	88589527
971	1	0.995035588741302	3598.52152902738	-0.099519744515419	1557.67821887989	10.7248184020302	8.57269668579102	15.2126703262329	1.59588801860809	23.9792728424072	102791658
972	1	-0.987236797809601	3480.69506148202	-0.15925920009613	1646.25015158011	10.5348594070468	4.48894119262695	11.2099437713623	1.3817355632782	4.08988571166992	70230815
973	1	-0.260001212358475	3360.1340641372	-0.965608298778534	1453.2496247445	10.7836805410843	7.66756439208984	36.9852752685547	0.764748275279999	37.0640869140625	102791658
974	1	-0.832067728042603	2470.12933947643	0.554674088954926	2421.67017926648	9.75520259936497	6.17352247238159	31.7731800079346	8.67902851104736	30.6577739715576	81620219
975	1	-0.235597029328346	3826.76209683166	0.97185081243515	1214.47671012096	11.3889410483097	9.63571166992188	50.5111465454102	2.42649102210999	24.0483722686768	102791658
976	1	0.70710676908493	3584.06307330375	0.70710676908493	1204.9466546777	11.6039359096624	0.202520877122879	21.012321472168	2.12944865226746	11.6087045669556	49466376
977	1	-0.514514088630676	3249.86917821853	-0.857481896877289	1755.03838030038	10.871737128343	8.29351139068604	26.0454921722412	15.482795715332	32.7916679382324	91944330
978	1	0.196116060018539	3891.23939839206	-0.980580687522888	1409.3660330649	10.7715257258355	0.730162918567657	12.9581699371338	2.95660829544067	37.6410102844238	102791658
979	1	-0.133919641375542	3958.06841442484	-0.990992188453674	1312.15712887266	10.9022985443417	5.33251285552979	11.3463020324707	3.33225917816162	26.6001892089844	102791658
980	1	-0.70710688829422	3295.14513984291	0.707106649875641	1874.77947133318	10.4555061157572	2.02462124824524	41.9652824401855	4.7090482711792	40.7601051330566	45543824
981	1	0.119150318205357	3312.27003836885	0.99287623167038	1835.83439453469	10.5248919640757	10.6939287185669	26.7842140197754	9.12515068054199	49.5371131896973	45543824
982	1	-0.939359486103058	2601.70267354895	-0.342933982610703	1668.245046664	9.75047888981141	9.51799392700195	68.2272033691406	8.50064849853516	68.7224349975586	126736119
983	1	0.987395465373993	3561.10120638317	0.15827251970768	1582.10970912578	10.7360866887237	18.3498134613037	9.00479221343994	4.44347238540649	18.1680164337158	102791658
984	1	0.938345849514008	3739.36089200836	0.345697939395905	1204.92154966184	11.624811001197	8.63523864746094	103.606811523438	0	39.6463851928711	113514571
985	1	-1	3486.45942029789	1.19248806385031e-08	1671.75902002873	10.4469018406921	1.14583277702332	6.61370134353638	1.07968306541443	3.00325012207031	70230815
986	1	0.99920129776001	4061.66760300343	-0.0399601571261883	1538.92926265663	10.9055926112772	3.5790114402771	72.9965667724609	1.24082314968109	19.5621757507324	85658848
987	1	-0.471650123596191	3112.90522345849	-0.881785750389099	1379.15237735295	11.0090544965625	20.0890960693359	134.161285400391	3.50151109695435	106.074630737305	126736119
988	1	0.654942989349365	1817.57408130248	-0.755678296089172	1118.28433986546	12.3967855588261	8.46737098693848	90.6897659301758	15.53271484375	11.1309337615967	68219225
989	1	-0.0373196639120579	3277.89817001964	-0.99930340051651	1735.26259779723	10.8905549236747	50.3311424255371	19.7756042480469	8.54722595214844	31.3463973999023	91944330
990	1	0.522562086582184	3000.88301200398	-0.852601230144501	992.356735149516	12.7103599102152	51.8395652770996	47.2048797607422	0.846679627895355	19.8459358215332	102043263
991	1	0.522562086582184	3000.88301200398	-0.852601230144501	992.356735149516	12.7103599102152	51.8395652770996	47.2048797607422	0.846679627895355	19.8459358215332	102043263
992	1	-0.980589866638184	4491.03525762855	-0.196070075035095	1983.5973078944	10.8975460659144	2.91896748542786	178.460266113281	0.156927585601807	52.4321327209473	84659984
993	1	-0.428091377019882	2927.35117850424	-0.903735458850861	1217.38964989193	11.7880039082927	3.0087149143219	87.6909942626953	0.916221499443054	6.03361129760742	104290091
994	1	0.97478449344635	3758.85752961207	0.223148286342621	1299.95784075066	11.2130474270864	12.0169448852539	28.5056762695312	1.17593824863434	4.92318248748779	102791658
995	1	0.0307969637215137	2911.88142898573	0.999525666236877	1731.63607013113	10.1903696310524	41.7624740600586	39.2752647399902	14.6314191818237	36.9845123291016	107912759
996	1	0.70710676908493	3279.36048176303	-0.70710676908493	1539.60854374183	10.5604052565403	0.202520877122879	50.6365776062012	10.163745880127	57.0941467285156	85785743
997	1	0.23339182138443	3258.24419454286	-0.972382783889771	1209.46871133029	11.6230112317035	7.32503318786621	96.8526992797852	1.06555104255676	17.43776512146	113514571
998	1	-0.514516353607178	2494.26566621044	-0.857480585575104	1308.59713915354	9.51495444375903	2.50370025634766	25.2210216522217	7.41921806335449	12.0569982528687	83238708
999	1	0.792285919189453	2481.74396276565	-0.610150039196014	1059.01401947835	10.5899841701984	15.3507118225098	2.53683733940125	2.31264996528625	2.37529134750366	105286670
1000	1	0.759272933006287	1807.92828970428	-0.650772333145142	1118.75011472599	12.3729645564424	5.26772594451904	89.7204132080078	15.1550531387329	10.18639087677	68219225
1001	1	-0.916157960891724	3454.49073791797	0.400817364454269	1674.21098677149	10.419971810476	4.99058961868286	5.424644947052	3.57758688926697	4.63854837417603	70230815
1002	1	0.808395266532898	3721.59438038716	0.588640034198761	1203.5865514345	12.5201261714213	43.6993064880371	168.177856445312	3.76011228561401	37.0433540344238	98852450
1003	1	-0.998967826366425	2566.53486023947	0.0454236194491386	10445.7259214359	10.1726968923065	12.4199075698853	9.90065765380859	7.67944240570068	10.6760187149048	114874053
1004	1	0.196116060018539	3762.01154131814	-0.980580687522888	1447.82894370898	10.7296373097918	0.730162918567657	27.1906280517578	0.920271575450897	25.4712543487549	102791658
1005	1	0.902150452136993	4206.74867771504	-0.431421607732773	2005.10475160106	10.6152788592703	3.64717531204224	151.059677124023	3.89278340339661	33.4650917053223	113514571
1006	1	0.798310339450836	3288.17099980562	-0.602246284484863	1008.96514527283	12.7820354602582	10.1207313537598	20.3480415344238	1.21882307529449	21.4503173828125	124003007
1007	1	-0.110431343317032	4370.24328513176	0.993883728981018	1898.49702853041	10.7353239295459	1.29655039310455	169.940185546875	1.19153070449829	43.0597953796387	84659984
1008	1	0.958556890487671	2607.92405757318	-0.284901142120361	1151.72539308057	12.097181873559	5.51204013824463	57.4602699279785	2.93703126907349	14.6010437011719	104290091
1009	1	-0.0221299380064011	4465.82397906592	0.999755084514618	1956.55020747879	10.5930189607384	6.42034578323364	157.520706176758	11.556866645813	24.2870693206787	85658848
1010	1	-0.152086794376373	2482.56554763281	-0.988367140293121	1251.41680119274	10.943640732966	7.49320936203003	22.1175937652588	5.22766828536987	6.11089324951172	95406448
1011	1	-0.993120074272156	2355.95253887768	0.1171003729105	1065.37683131983	12.2269019007309	29.9621467590332	86.4430618286133	10.1332921981812	48.52099609375	113243476
1012	1	-0.731888592243195	3333.34302470226	-0.68142431974411	1710.02839698782	10.1319436614427	5.65700483322144	30.5226879119873	2.21733927726746	14.6934642791748	88589527
1013	1	-0.569241940975189	3016.31486962967	-0.822170078754425	1742.8767668781	10.0511702314641	2.26356983184814	17.163480758667	4.49575185775757	57.9054374694824	70230815
1014	1	0.447322905063629	2573.8381834246	-0.894372522830963	1657.62660328279	9.62055064395274	1.92127299308777	20.911958694458	3.79685950279236	20.0593032836914	126736119
1015	1	-0.687746107578278	1800.26143489655	0.725951254367828	1099.9909663299	12.3951156735336	42.4910163879395	88.6781005859375	14.630955696106	12.5107984542847	68219225
1016	1	0.780863463878632	3259.63574935504	-0.624701738357544	1821.6054055798	10.5618800553967	12.6318855285645	23.4798374176025	0.882066428661346	58.4690933227539	45543824
1017	1	-0.120029360055923	3120.83489384377	-0.992770314216614	1044.54909681405	12.1515321762587	12.906834602356	7.43953800201416	0.716849327087402	55.6259841918945	124003007
1018	1	0.789352238178253	3590.7798375244	0.613940596580505	1274.00067934635	11.5034278053708	1.63234043121338	30.2122135162354	4.5586462020874	0.504112422466278	55452480
1019	1	0.464022397994995	2660.6803864137	0.885823488235474	1757.01297448402	10.2657440649728	3.39193224906921	5.90380191802979	0.643877029418945	0.128123506903648	144948305
1020	1	-0.771439909934998	2484.73390852751	0.63630223274231	1097.3729010581	10.6327240689951	23.9399471282959	17.8562889099121	4.89896392822266	6.56404113769531	105286670
1021	1	-0.894463539123535	2630.58510606385	0.447140872478485	1989.0825647511	10.4443010213983	1.9208824634552	44.3905754089355	7.57719945907593	7.17448091506958	100859519
1022	1	-0.169979721307755	3998.79839806589	0.985447585582733	1534.5071492388	10.6921504018928	4.20791721343994	23.8697395324707	2.65865445137024	7.07285737991333	84659984
1023	1	0.955785810947418	3615.17962548349	-0.294063717126846	1531.05190032233	10.7919609083983	7.74541139602661	14.2097845077515	4.5403904914856	19.7088851928711	102791658
1024	1	0.169397577643394	2810.81937230303	-0.985547780990601	1465.74795518008	10.237577024315	17.988130569458	223.233581542969	6.95228815078735	64.331298828125	119524583
1025	1	-0.972795844078064	3193.27728616109	-0.231664136052132	1407.34015269324	9.72468122865545	6.16072940826416	2.90548586845398	5.44376087188721	21.2295532226562	88589527
1026	1	0.974369585514069	4063.48258826342	0.224953010678291	1137.08312904771	13.6354111710045	1.91063761711121	18.680290222168	2.15163516998291	2.92686223983765	114477468
1027	1	-0.581231653690338	3184.88158463823	0.813738107681274	1411.3314142016	9.71923093043651	9.76208019256592	0.623558461666107	3.02820158004761	22.8314418792725	88589527
1028	1	0.908662676811218	3635.18147988483	-0.41753101348877	1847.75285610864	10.8105145676216	5.81230306625366	51.8594436645508	8.59181880950928	43.7175941467285	55452480
1029	1	-0.707106709480286	3479.14205746441	-0.707106828689575	1158.7077160838	11.5682085421304	3.64122271537781	82.4101638793945	1.22763419151306	9.13082218170166	113514571
1030	1	0.857486724853516	3005.8749589366	0.514506101608276	1619.97927963032	10.7522981865565	4.99864912033081	2.6842725276947	3.47857809066773	2.32825064659119	92159237
1031	1	-8.74227765734759e-08	3619.69302232344	-1	1743.46370563028	10.8192566703725	6.55998945236206	43.1496353149414	5.35396480560303	35.0089225769043	55452480
1032	1	-0.78938090801239	3654.57011766496	-0.613903701305389	1287.74541495326	11.0965917937212	3.26279973983765	23.156888961792	2.63103413581848	5.88402652740479	102791658
1033	1	-0.822194993495941	3607.10103510237	-0.569205939769745	1249.61276173472	11.1039746667362	4.52038145065308	25.4981346130371	0.741644322872162	7.67546463012695	102791658
1034	1	0.76813805103302	4530.03814961821	0.640284240245819	1469.69469074534	11.1983372045609	2.23625946044922	112.057106018066	1.35507106781006	19.728687286377	84659984
1035	1	0.31622776389122	4545.1117819114	-0.948683321475983	1543.25419111723	11.1777829765827	0.452842891216278	111.907455444336	3.34845542907715	14.2915306091309	84659984
1036	1	-0.962742626667023	2979.53884787692	0.270419299602509	1367.77306101826	10.9354059274885	13.0132188796997	136.943572998047	5.9502420425415	85.075309753418	98852450
1037	1	-0.633265912532806	2499.54090551787	-0.773934304714203	1048.27520347859	10.5837924298807	2.03519988059998	10.9526042938232	0.590749323368073	6.83287811279297	105286670
1038	1	-0.304043114185333	3651.41391453672	-0.952658295631409	1397.03848279415	10.9831997560462	7.03122520446777	13.1365041732788	7.22827482223511	10.5058269500732	102791658
1039	1	0.998868644237518	2112.41938633234	-0.0475542396306992	1418.75171395781	10.432078900393	3.00863194465637	125.260734558105	18.9764308929443	110.369049072266	110370958
1040	1	0.948698759078979	2656.60205799638	0.31618145108223	2060.6984200176	8.03595095126384	4.52088689804077	31.859582901001	3.81594467163086	10.4812669754028	67116583
1041	1	0.907956063747406	3956.35221527515	-0.419065326452255	1307.20774999089	10.9457459636846	12.1212539672852	3.67009711265564	2.3756730556488	27.3860530853272	102791658
1042	1	-0.770951151847839	1784.11734075937	-0.636894226074219	2757.92293889196	7.08324234645622	4.26504325866699	106.125511169434	1.90156483650208	105.741767883301	95310545
1043	1	0.988722085952759	2142.30122569443	0.149762079119682	1678.67578543122	8.80476814325478	4.77001619338989	112.207527160645	3.27513337135315	92.3613967895508	112062377
1044	1	0.164447873830795	3598.30118362779	-0.986385762691498	1383.34069957017	10.9644549176664	1.74216675758362	16.1479148864746	0	9.73734092712402	102791658
1045	1	0.654944539070129	1856.02711315814	0.755676925182343	1125.40753777019	12.0527310084906	2.84093713760376	106.270240783691	1.46028292179108	27.7654705047607	131129987
1046	1	0.591397643089294	1871.35794492257	-0.806380093097687	1126.42014444077	12.0818869123924	2.66257214546204	108.447631835938	0.160561084747314	25.7716464996338	131129987
1047	1	-0.997245848178864	3338.57326706979	-0.0741667896509171	1606.03233406305	11.0297701624819	16.8745384216309	58.23095703125	3.24503087997436	3.24377775192261	63606313
1048	1	-0.0554232820868492	2567.22001941049	0.998462975025177	1416.47470996411	11.998163218624	5.15060424804688	59.2545318603516	8.02741050720215	35.2824401855469	104290091
1049	1	0.738478720188141	2481.06240360916	0.674276769161224	1074.67657616482	10.6849726042409	4.45208406448364	35.495044708252	3.82883453369141	23.4931697845459	95406448
1050	1	-0.85750538110733	2517.3346058835	0.514474987983704	1647.79881461433	9.62129816436338	2.50423908233643	70.55126953125	3.74833750724793	42.0128211975098	107234394
1051	1	0.955062568187714	276.568143959867	-0.296404272317886	1109.65701935063	13.3681318138914	4.34110546112061	3.07019519805908	4.20828866958618	3.06107091903687	128277292
1052	1	0.92198371887207	2077.34615020833	-0.387228637933731	1226.21601421134	12.5021140122399	15.1712083816528	12.8747787475586	2.50184631347656	11.9693784713745	104290091
1053	1	-0.774018585681915	2522.04007552191	-0.63316285610199	1146.30136866371	10.3442435046411	2.03497862815857	54.3198432922363	4.9536828994751	42.3306045532227	112062377
1054	1	-0.998051285743713	3294.69444218921	0.0623993650078773	1829.51146263541	10.1428300348827	4.58291864395142	16.7638912200928	7.85147571563721	12.382417678833	85785743
1055	1	0.351092040538788	3608.97892053856	-0.936340928077698	1578.53504747719	11.1855499289129	4.88372898101807	53.1747970581055	11.9445772171021	22.157262802124	55452480
1056	1	-0.707185447216034	2507.64668278371	-0.707028090953827	1438.47589749017	10.476147097627	2.22711110115051	12.4712181091309	1.88216125965118	2.41151022911072	105286670
1057	1	0.404766231775284	3208.69060169973	-0.914420187473297	12390.7697202775	9.33214795831825	9.46836185455322	10.5141716003418	11.0135459899902	74.7662658691406	88589527
1058	1	0.482638955116272	4449.6057721919	-0.875819385051727	1291.71496537639	11.1500418675735	7.96209287643433	94.553596496582	2.63079738616943	12.3738117218018	84659984
1059	1	0.324010014533997	2830.6714847476	0.946053624153137	1244.49238727385	12.0185315284347	10.9185085296631	83.1453323364258	14.246753692627	15.8382167816162	83645605
1060	1	-0.993883728981018	3908.70452733394	-0.110431507229805	1394.33466720643	10.7949368747948	1.29655039310455	13.4687595367432	2.0478777885437	35.6812477111816	102791658
1061	1	0.70710676908493	3589.97084893558	0.70710676908493	1156.8348931531	11.5472914655748	2.02511525154114	87.6318817138672	5.13475227355957	5.80303812026978	113514571
1062	1	-0.957834422588348	2608.72335805104	0.287320852279663	916.255169973372	12.9666657024952	2.98837208747864	85.3012237548828	9.46735954284668	80.4964981079102	116427492
1063	1	-0.98638916015625	2330.20491516607	-0.164427727460861	1373.70255783188	9.41765812506001	6.93652534484863	88.0251312255859	6.00142669677734	91.5506820678711	112062377
1064	1	0.813829362392426	2507.59229441714	0.581103920936584	1054.71757865692	10.7458999458659	1.23198616504669	26.7781944274902	3.77122783660889	13.3483943939209	95406448
1065	1	0.586653530597687	3300.18734307785	-0.809837996959686	1369.51920762979	11.6668907117023	38.1001510620117	209.533874511719	3.17779207229614	120.145500183105	98852450
1066	1	-0.975452184677124	3898.07367963871	0.220211341977119	1276.78124292501	11.0286496984081	4.5425910949707	15.331241607666	8.42016983032227	28.998327255249	102791658
1067	1	0.217928484082222	2602.48616701717	-0.975964725017548	1490.54593116832	10.1218831175188	14.7800874710083	229.287246704102	9.29839897155762	74.5854110717773	119524583
1068	1	-0.50703102350235	3008.18306399022	-0.861927807331085	993.492810290147	12.7052970707948	5.63191747665405	47.2659950256348	0.631749629974365	19.3800010681152	102043263
1069	1	0.759191155433655	2574.50567455625	-0.650867700576782	2155.69149083059	10.2625308960825	2.63892006874084	2.94590759277344	1.62008512020111	1.16791272163391	100859519
1070	1	-0.224832803010941	2756.55215263523	-0.974397361278534	1968.25446402521	10.5456936311969	9.46771907806396	33.1044769287109	12.900541305542	32.9939231872559	144948305
1071	1	0.980589926242828	1654.26590693836	-0.196070000529289	1272.88857879669	12.6244402682071	2.91896748542786	123.993591308594	10.2300262451172	27.1449699401856	128277292
1072	1	0.722322642803192	2979.70068721112	-0.691556215286255	1553.74525634319	10.5772365549326	9.23949813842773	10.3563613891602	5.54159259796143	7.05505704879761	92159237
1073	1	-0.635694563388824	3340.83604843145	-0.7719407081604	1597.99705574461	11.0145550521629	6.28368902206421	61.0087051391602	2.00709843635559	2.00600171089172	63606313
1074	1	-0.236466303467751	2778.18713373059	0.971639692783356	2193.06076635616	10.6928869010021	5.437735080719	17.5262126922607	8.79468250274658	17.1835651397705	144948305
1075	1	0.196300268173218	2701.57399899098	-0.980543851852417	2024.50644333238	10.4098203439338	2.91910433769226	32.5458908081055	20.8249740600586	32.4360008239746	144948305
1076	1	0.976171493530273	2483.82134973641	-0.217000544071198	1046.17455927503	10.0815726575437	2.63945007324219	47.6029052734375	2.53889799118042	27.5450630187988	105286670
1077	1	-0.164420768618584	2320.93997100907	-0.986390292644501	1562.785913497	8.8898035499563	5.21347379684448	23.9469394683838	2.15422415733337	17.3425025939941	134304366
1078	1	0.686629176139832	3213.07954246798	-0.727007806301117	1751.48411169093	9.24392477236572	7.05722284317017	19.0448341369629	2.36127614974976	98.0972213745117	102791658
1079	1	0.447177201509476	3126.61688647093	0.894445359706879	1534.15394162833	9.71861128738425	1.92111682891846	25.8689193725586	8.47468566894531	20.7140808105469	65082626
1080	1	-0.203223094344139	2507.63153783463	-0.979132473468781	2004.78640549155	7.66176971340926	7.70709228515625	4.94225311279297	3.58942437171936	30.2263278961182	67116583
1081	1	-0.94979453086853	2722.3739229197	0.312874317169189	1959.70727645355	10.4997954093972	41.8267402648926	32.7445831298828	16.4659461975098	32.6334762573242	144948305
1082	1	0.974388122558594	4363.70826841835	-0.224872827529907	1139.77643060775	10.962772870664	3.81606984138489	86.526969909668	20.8829212188721	18.6546115875244	84659984
1083	1	-0.546259582042694	3955.86663403735	-0.837615966796875	1271.07830662747	10.9701267098083	3.92711806297302	13.1705827713013	5.39723968505859	20.4106960296631	102791658
1084	1	0.966250598430634	4211.44501943144	0.257603824138641	1916.45767104115	10.6075201979667	4.43837738037109	148.942840576172	6.19753742218018	27.2916564941406	113514571
1085	1	0.894399881362915	4077.15134158863	0.44726824760437	1428.36322131607	10.8624081277887	1.28088092803955	65.2487258911133	10.2273616790771	9.37871170043945	84659984
1086	1	0.880500316619873	3805.23616443566	-0.474045544862747	1328.79719098405	10.9448586100204	4.22197198867798	23.8246021270752	6.89987564086914	32.3326377868652	102791658
1087	1	0.371703267097473	2548.61592799879	0.928351581096649	1964.92088433615	10.2547076479652	1.54257118701935	16.4544200897217	7.49041271209717	10.020281791687	100859519
1088	1	0.591386377811432	4352.76539795147	0.806388318538666	1172.34558578129	10.9654418728518	2.66232824325562	88.4746170043945	20.6770992279053	19.1206703186035	84659984
1089	1	0.989942610263824	4324.7189429146	0.141469612717628	1201.78834675261	10.9516199115403	2.02491760253906	87.8476257324219	22.8822040557861	18.0768547058105	84659984
1090	1	-0.707106709480286	4207.76581930372	-0.707106828689575	1244.31453855025	10.8911190395581	1.82282209396362	75.0650787353516	23.9199237823486	7.28628301620483	84659984
1091	1	-0.600029170513153	4324.17855136617	-0.799978077411652	1189.46402747667	10.9723454030457	2.86244010925293	93.2637481689453	21.9964179992676	23.5304183959961	84659984
1092	1	0.242500618100166	2230.02601252867	-0.970151245594025	1297.70838891245	9.93793681179593	2.36079120635986	112.690124511719	6.24075174331665	109.736206054688	102043263
1093	1	0.70710676908493	4241.68011038419	-0.70710676908493	1163.41881632679	11.3763572962576	0.608284115791321	74.8019256591797	5.56488370895386	3.46096062660217	84659984
1094	1	-0.998275339603424	3892.12365086579	0.0587054267525673	1415.73111726623	10.7674909577345	2.43791031837463	13.8722658157349	1.83573687076569	37.8538589477539	102791658
1095	1	0.96479344367981	4304.44248912148	-0.263008743524551	1229.69065267765	10.9402272640732	1.63301467895508	86.9746780395508	22.1305694580078	17.2044677734375	84659984
1096	1	-0.894536435604095	4317.64469959588	0.44699501991272	1217.14527675604	10.949062136747	0.640716016292572	88.0826644897461	23.0486755371094	18.3120803833008	84659984
1097	1	-0.514526724815369	3320.42789855307	0.857474327087402	1862.47819781734	10.4896773606198	1.66980385780334	30.5000038146973	8.08667755126953	49.6031265258789	45543824
1098	1	-0.2894287109375	3628.03714275951	0.957199573516846	1402.00766238194	10.9659277937129	6.40774631500244	10.3137073516846	4.47070121765137	9.01152038574219	102791658
1099	1	-0.989966809749603	4262.37503888484	-0.141300171613693	1278.10493721633	10.9287037102255	2.02486824989319	84.411018371582	20.4957237243652	14.6284246444702	84659984
1100	1	0.28217613697052	3854.07156227835	-0.959362626075745	1303.5429502741	10.972325293858	7.57061195373535	16.0038928985596	8.18251514434814	33.0568542480469	102791658
1101	1	-0.316285580396652	3353.54217915084	0.948664009571075	1200.10990298524	11.5563789130696	1.81102705001831	75.8049774169922	2.96196293830872	26.7858142852783	113514571
1102	1	-0.677062511444092	2846.1569662441	0.735925495624542	1442.85577839998	9.71212320796849	4.85408020019531	68.6091384887695	14.2569437026978	25.8328323364258	70230815
1103	1	-0.964763820171356	4188.54840311306	-0.263117372989655	1163.2886967769	11.0199682502648	1.63234043121338	93.5394287109375	6.85823059082031	28.9575843811035	85658848
1104	1	-0.274732142686844	4238.00458798047	-0.961520791053772	1321.58108024333	10.9312090860741	2.08472061157227	84.4829330444336	18.1475811004639	14.7431478500366	84659984
1105	1	1	4096.69883767091	-4.37113882867379e-08	1352.60898138759	10.8479415776699	3.14802646636963	62.4165000915527	13.2934198379517	8.45373916625977	84659984
1106	1	0.96670401096344	2532.24342441534	-0.255897253751755	1913.86956399739	7.80856220394453	9.97385692596436	7.63357496261597	5.12379837036133	24.2250289916992	67116583
1107	1	-0.149802967905998	3990.70701567016	0.988715887069702	1500.53208614972	10.6693233118071	4.76987075805664	20.0270557403564	3.65074419975281	11.824348449707	102791658
1108	1	-0.447279334068298	3311.65478232614	0.894394338130951	1867.96399458923	10.4503869938714	3.19952344894409	36.7928848266602	11.2683620452881	28.6478061676025	45543824
1109	1	-0.707106709480286	3173.23961569801	-0.707106828689575	1261.44656025584	11.6286405617077	0.202273592352867	83.9802703857422	1.00300884246826	23.1372661590576	104290091
1110	1	0	3144.29569750292	1	1250.11012026765	11.5987548122	0.57349818944931	79.4153823852539	3.55395221710205	16.6960525512695	104290091
1111	1	-0.234651118516922	586.391851476777	-0.972079634666443	1093.07149135191	13.8096408491808	39.3654670715332	12.2910346984863	4.43951272964478	12.8778877258301	128277292
1112	1	-0.263162761926651	4026.93430725839	0.964751422405243	1410.7835181822	10.7943324938763	3.26279973983765	53.0990409851074	7.10773706436157	4.93597459793091	84659984
1113	1	-0.447195529937744	3304.82551980613	-0.894436240196228	1222.81958357142	11.5742407053349	7.64140510559082	78.0340576171875	4.02496910095215	28.8545532226562	113514571
1114	1	-0.974409699440002	2497.27759021459	-0.224779278039932	1307.73984556675	9.53088670607165	1.91055905818939	26.4322776794434	6.35540342330933	13.6047687530518	107234394
1115	1	-0.0904161334037781	2526.83964216039	-0.995904088020325	1587.94491500317	9.55227712853447	1.58150172233582	32.891284942627	6.69930505752563	33.132926940918	83238708
1116	1	0.613985121250153	2503.7690112129	-0.789317607879639	1274.67314709928	9.52574824398143	1.63307595252991	28.6741580963135	3.4343729019165	14.9674530029297	107234394
1117	1	0.977185726165771	4154.63856214307	-0.212386444211006	1314.98959462246	10.9890701594529	3.36743378639221	88.0237197875977	7.14238739013672	24.1877269744873	84659984
1118	1	-0.591365456581116	4195.64764049849	-0.806403696537018	1332.27467960576	10.8935047154479	7.94176530838013	76.3177032470703	21.4847869873047	6.77436828613281	84659984
1119	1	-0.706891059875488	4153.39064770605	0.707322418689728	1283.3989649422	10.847419949361	0.810527384281158	61.9785385131836	16.4198703765869	8.23382663726807	84659984
1120	1	0.789340674877167	2921.91566128539	-0.613955438137054	1227.00242478195	11.781626899578	1.63258564472198	89.2505416870117	2.13455319404602	2.98833274841309	104290091
1121	1	0.399611413478851	4116.0458030651	-0.916684627532959	1531.34597023391	10.8949950268952	6.07146883010864	72.3702163696289	11.2925634384155	7.89845085144043	84659984
1122	1	0.393919378519058	3175.39269390021	-0.919144988059998	1247.27262932136	11.5756358988141	2.18017268180847	77.6235046386719	4.56708860397339	16.4734630584717	104290091
1123	1	0.926098823547363	3896.30865457624	-0.377280950546265	1276.28815038271	11.0180670710417	4.16882371902466	14.9550037384033	8.00556468963623	29.165641784668	102791658
1124	1	-0.883791208267212	2890.12873103263	0.4678815305233	1281.20277057629	11.8222458898273	2.753253698349	101.186782836914	3.60655188560486	39.2327461242676	104290091
1125	1	-0.996547162532806	3039.86511660841	0.0830284804105759	995.796006211242	13.1585188124946	3.44535875320435	36.4515495300293	2.3850462436676	36.0519485473633	110370958
1126	1	0.62470680475235	4342.2192435311	-0.780859410762787	1155.56543408701	10.9494435230053	1.83353173732758	85.1324005126953	22.6804065704346	17.2699413299561	84659984
1127	1	0.799985349178314	2886.3608773148	-0.600019514560699	1246.0349032087	11.8217993125919	1.43199133872986	88.0380477905273	5.26904964447021	5.96192693710327	104290091
1128	1	-0.0765961110591888	2899.76815685335	-0.997062206268311	1248.1173793966	11.812449536635	1.86665821075439	89.218276977539	6.45818138122559	6.81134223937988	104290091
1129	1	0.581238150596619	2957.05986693754	-0.813733518123627	1248.76731627514	11.763110581778	1.23170173168182	93.7202453613281	7.84728336334228	7.51418542861939	104290091
1130	1	0.164333820343018	3951.93697065824	-0.986404776573181	1333.51363880569	10.7797191053926	1.74231028556824	22.269063949585	1.4141047000885	35.0138702392578	102791658
1131	1	0.880455255508423	3925.64147254169	-0.474129289388657	1327.43548322999	10.7101439974334	2.11366629600525	23.7366027832031	1.47771775722504	38.6540908813477	102791658
1132	1	0.997786104679108	1031.09017329947	-0.0665045157074928	1129.91432674595	13.5996881451674	6.43273639678955	63.6489562988281	6.55566883087158	14.7524766921997	128277292
1133	1	0.997786104679108	1031.09017329947	-0.0665045157074928	1129.91432674595	13.5996881451674	6.43273639678955	63.6489562988281	6.55566883087158	14.7524766921997	128277292
1134	1	0.336307883262634	2525.77360322773	-0.941752076148987	1554.85175867987	9.61380852372794	4.25084066390991	39.6142501831055	4.64313411712646	39.8540267944336	83238708
1135	1	0.076653465628624	4035.23062062882	-0.997057795524597	1461.66782744893	10.8480736210248	7.42862892150879	64.0204772949219	7.68091297149658	14.631498336792	85658848
1136	1	-0.997786581516266	3241.24767967549	-0.0664973258972168	1237.52731379238	11.5472236683898	4.29898071289062	74.8576889038086	2.52860450744629	17.5491199493408	104290091
1137	1	0.70710676908493	3246.84741281546	0.70710676908493	1818.06898689432	10.7704691805987	1.01250314712524	20.9864654541016	16.2702903747559	49.7359924316406	45543824
1138	1	-0.447213441133499	3040.13859881423	-0.894427239894867	985.280050043982	13.1874528965667	0.640403211116791	44.4686851501465	6.57362079620361	44.066780090332	110370958
1139	1	-0.0587050244212151	4208.41898169792	-0.998275399208069	1164.97201559997	11.0109539817815	2.43791031837463	93.6473770141602	8.36537170410156	27.7277984619141	85658848
1140	1	-0.0399600565433502	4379.29318966268	0.99920129776001	1725.35540764908	11.1319804679365	3.5790114402771	157.471282958984	10.7460927963257	32.5891647338867	84659984
1141	1	0.980583727359772	4148.88174580579	-0.196100860834122	1372.06101254747	10.86019288241	4.37393236160278	65.7340087890625	15.3736410140991	4.34055376052856	84659984
1142	1	-0.0994799360632896	2230.45718391062	-0.995039582252502	1313.45777425668	9.9410146223814	2.8766508102417	111.484344482422	5.00697946548462	108.531921386719	102043263
1143	1	-0.789421617984772	2292.88461123274	-0.613851368427277	1428.67420837679	10.3301484273453	1.63286149501801	83.996452331543	6.29958009719849	80.0798034667969	102043263
1144	1	0.738476991653442	3280.76039174913	-0.674278736114502	1839.43435560097	10.5647316972151	4.45232963562012	21.2807102203369	7.37781620025635	48.0576667785645	45543824
1145	1	0.161471247673035	3737.4792653188	-0.98687744140625	1405.99612082234	11.0833341771317	7.9318642616272	19.8716869354248	0.402317523956299	2.24801182746887	102791658
1146	1	-0.974385023117065	3308.92941432599	0.224886164069176	1426.38275732746	11.4550495164266	1.91042816638947	63.0874671936035	5.22586917877197	12.9491519927979	114477468
1147	1	-0.222821623086929	3271.53396344167	0.974859237670898	1882.27037792982	9.46455645120976	19.7494678497314	2.75938749313354	1.70601892471313	55.3665733337402	88589527
1148	1	-0.986404716968536	4270.75107465507	-0.164334118366241	1937.54084419624	10.6570734369885	1.74231028556824	160.665710449219	9.3071403503418	36.8030776977539	84659984
1149	1	0.957224369049072	4048.60905210442	0.289346665143967	1227.73691464875	13.7514451232305	6.4077615737915	42.6862411499023	6.59096765518188	42.4284896850586	161003272
1150	1	-0.360983818769455	3255.19563994233	-0.932572066783905	1482.68207692948	10.3988503449347	9.43662166595459	104.483177185059	1.68123841285706	12.0923233032227	69569645
1151	1	0.964763820171356	3034.70503367765	-0.263117432594299	1252.29402619634	11.6932321126706	1.63234043121338	86.7718200683594	3.69103360176086	10.1040706634521	104290091
1152	1	-0.316227227449417	2599.96078103271	0.948683500289917	1685.26018170726	9.74191578769981	1.35830247402191	65.9830169677734	7.51812982559204	66.4783401489258	126736119
1153	1	0.888972520828247	3867.91512201771	0.457960516214371	1401.84431743313	10.5629306577292	10.5148334503174	27.7898998260498	2.31120920181274	47.137321472168	102791658
1154	1	0.986380338668823	4150.26183093867	-0.164480343461037	1354.37262563859	10.9754229937835	1.74182212352753	86.2285766601562	7.261314868927	21.9189777374268	84659984
1155	1	-0.780766427516937	4180.73087317957	-0.624822974205017	1428.91473365743	10.8907238880968	1.83375000953674	75.6285400390625	18.2508506774902	5.84815073013306	84659984
1156	1	-0.124016217887402	3195.50637360395	-0.992280185222626	1575.0111592636	10.3569777683174	2.30820035934448	74.9330596923828	4.98036479949951	4.94976091384888	69569645
1157	1	0.490277051925659	4132.62981208006	0.871566653251648	1288.90078807969	10.8399543968944	5.24433183670044	60.0673637390137	14.1073608398438	10.1535224914551	84659984
1158	1	0.121058508753777	3137.6954083536	-0.992645382881165	1227.05159327055	11.581070347594	5.89522647857666	77.7303085327148	1.35743808746338	11.4246864318848	104290091
1159	1	-0.894427299499512	2951.33750855538	-0.447213381528854	1215.43599858613	11.7631162707687	0.640403211116791	90.8501510620117	2.50901293754578	6.14300107955933	104290091
1160	1	0.278774082660675	2573.10675794563	-0.960356712341309	1443.69486045321	9.61584158118678	4.61386919021606	53.1918792724609	1.62407922744751	26.632381439209	55785539
1161	1	0.581358969211578	4506.16325846906	0.813647210597992	1974.95803488432	10.6277599633451	2.46295595169067	162.008895874023	6.17901802062988	28.7761306762695	85658848
1162	1	-0.933327496051788	4512.12624826718	0.359026104211807	1954.31458840893	10.7216378720217	1.99402809143066	172.304336547852	4.07571125030518	39.071361541748	85658848
1163	1	-0.964758932590485	3336.25689373554	-0.263135313987732	1885.15420269101	10.4698744509904	1.63289213180542	35.5392646789551	9.35751628875732	32.7520446777344	45543824
1164	1	-0.358986139297485	3236.35343906974	-0.93334287405014	1866.32615127504	10.6461570471997	22.6777172088623	10.4125118255615	7.37557125091553	57.4099311828613	45543824
1165	1	0.948528826236725	2866.629390645	-0.316690862178802	1239.29315856595	11.8215078543983	0.905960977077484	86.3621673583984	1.00731492042542	2.70402121543884	104290091
1166	1	0.439207285642624	3308.42101764049	-0.898385763168335	1856.33805040552	10.4984769997286	14.0606479644775	28.727912902832	1.30084800720215	53.7906608581543	45543824
1167	1	0.993882119655609	4174.90023439651	-0.110446251928806	1178.79974268924	11.024575694049	5.1738657951355	93.627815246582	6.54076051712036	29.5969486236572	85658848
1168	1	-0.406149625778198	4389.45946626204	0.913806557655334	1748.48945317659	11.1136794092902	2.81930470466614	160.971450805664	9.66849899291992	36.7049407958984	84659984
1169	1	-0.740567743778229	3234.87475560114	-0.671981692314148	1637.49387588444	10.2755273157595	20.0316047668457	15.4171028137207	4.46656656265259	29.3524208068848	70230815
1170	1	0.485612690448761	4288.65302308667	0.874174058437347	1228.46386159463	10.9234635913853	2.94670343399048	83.8366165161133	23.0768489837646	14.0663118362427	84659984
1171	1	-6.11225768807344e-05	2640.28969982286	-1	1214.40060473059	12.0333089068788	2.86223077774048	58.5451850891113	2.33049416542053	22.4143466949463	104290091
1172	1	0.654879033565521	4218.27276267749	0.755733728408813	1327.773808886	10.9001027364241	2.84095478057861	78.7563705444336	21.2364692687988	8.98614311218262	84659984
1173	1	-0.490237563848495	3359.18453546152	0.871588826179504	1748.6570752236	11.0936739018949	5.24439811706543	40.2612419128418	8.71824645996094	8.74249649047852	63606313
1174	1	0.58119797706604	2735.60825147369	0.813762187957764	1239.33052129117	11.9314235764999	2.46303701400757	72.5262222290039	2.00726413726807	14.5662517547607	104290091
1175	1	0.92466014623642	3999.33721613155	-0.380793333053589	1331.37344321849	10.897911987761	5.25204133987427	16.9724903106689	2.33578181266785	26.2159461975098	102791658
1176	1	0.124090641736984	4084.92319906467	0.992270886898041	1470.57072901729	10.875320355427	4.60897588729858	67.4769058227539	9.51632595062256	8.25581169128418	84659984
1177	1	-0.31618133187294	3459.41892954728	-0.948698759078979	1644.35514734947	10.5153317433257	4.52033758163452	11.8915252685547	2.14488554000854	5.39945697784424	70230815
1178	1	0.633359372615814	4363.28089667412	0.773857772350311	1866.02303328808	10.62929077323	2.03517532348633	149.583999633789	8.56689357757568	21.491943359375	84659984
1179	1	0.948667883872986	3192.09030373064	0.316274046897888	1233.7375901355	11.5467396361356	2.26385688781738	74.3668670654297	1.77638006210327	11.7773532867432	104290091
1180	1	0.948760449886322	2571.62597192794	0.315996199846268	1177.77581547554	12.1701811470307	0.453174650669098	52.6211624145508	3.09384679794312	5.54915618896484	104290091
1181	1	0.822181046009064	2858.56950875364	-0.569226086139679	3095.85201191477	9.02241410567663	2.26332688331604	92.6785888671875	5.6529483795166	23.2877750396728	69569645
1182	1	-0.17387430369854	3165.50116263937	0.984767854213715	1040.10087448663	12.2762854005593	2.47130846977234	59.4595184326172	5.88393592834473	28.9261112213135	149551825
1183	1	0.880465745925903	3028.94935125327	-0.474109768867493	1059.03592834815	12.2161757667853	4.22213697433472	29.5509662628174	6.01758527755737	27.278190612793	142390608
1184	1	-0.624834775924683	4118.01832993593	0.780757009983063	1458.2804402109	10.9457729521018	1.83399558067322	80.3955001831055	7.32455444335938	16.4097499847412	85658848
1185	1	0.514434218406677	2280.15125102983	-0.857529878616333	1177.7920814814	12.7710053077998	1.67010343074799	81.448226928711	9.64681243896484	11.1422824859619	68219225
1186	1	-0.212485745549202	2658.99513350747	-0.977164149284363	1121.71501491582	12.128587104018	3.36750793457031	60.2476806640625	3.99349975585938	7.88931179046631	83645605
1187	1	-0.832015633583069	3450.62567505571	-0.554752230644226	1640.53115682722	10.5076878601776	3.09593987464905	13.0516395568848	2.13869142532349	6.48453569412232	70230815
1188	1	-0.316293984651566	2068.91555700364	-0.948661208152771	1646.516079397	8.22730754807966	3.16773009300232	126.943603515625	9.11415386199951	41.2623672485352	55785539
1189	1	0.402731090784073	3977.36016101208	0.915318369865417	1419.6768185551	10.7090217808759	7.77646493911743	28.1210861206055	9.01229953765869	18.2624073028564	102791658
1190	1	-0.980593085289001	4539.62228631001	0.196054190397263	1960.55040315041	10.7070950911174	2.19022560119629	168.084106445312	7.04573535919189	35.026611328125	85658848
1191	1	-0.316227227449417	4265.39689503958	0.948683500289917	1981.24594663485	10.6307158335641	1.35830247402191	158.356964111328	10.625617980957	33.0789909362793	84659984
1192	1	-0.141469955444336	2581.74301861366	0.98994255065918	1140.38005018393	12.1978901956569	2.02491760253906	54.3945922851562	4.87073945999146	10.3418855667114	83645605
1193	1	0.316253542900085	4390.05013920304	-0.94867467880249	1932.75326382462	10.6417016606296	4.06958770751953	164.954559326172	7.91118907928467	34.6200256347656	84659984
1194	1	0.70710676908493	3069.92196341233	-0.70710676908493	1206.25640295897	11.6499455899247	2.02462124824524	83.7540130615234	3.99908328056335	13.106330871582	104290091
1195	1	-0.24253548681736	2795.54160036241	-0.970142543315887	1161.40949295036	11.9330475985415	1.18072724342346	76.7494125366211	3.46224737167358	14.2472524642944	83645605
1196	1	0.70710676908493	2896.0282835356	-0.70710676908493	2843.49127527768	9.05441261236071	6.25493669509888	92.0490036010742	1.94304835796356	25.4262580871582	69569645
1197	1	0.822181046009064	3917.84103077	0.569226026535034	1596.48460061121	10.5687022162946	2.26332688331604	24.6681785583496	4.20324802398682	3.9844765663147	84659984
1198	1	0.327705085277557	2942.19410284111	0.944780051708221	1914.74494429108	10.4355377132632	55.1137809753418	50.2481536865234	18.8348865509033	14.7301092147827	114477468
1199	1	0.96154922246933	4434.55094141273	-0.274632602930069	1143.78783366884	11.016002634224	2.08484053611755	94.1758193969727	13.676796913147	20.1754875183105	84659984
1200	1	0.359002560377121	2243.39201149061	0.933336555957794	1163.24868906138	12.7242407840214	5.96374845504761	78.8233184814453	6.91423368453979	13.4200878143311	68219225
1201	1	-0.998618543148041	3970.85208988244	0.0525451898574829	1493.71830468267	10.8153282841611	5.43434429168701	61.0448036193848	11.9571094512939	12.1225004196167	85658848
1202	1	0.323860466480255	2920.19579678402	0.946104824542999	1932.17116082924	10.451056058479	44.4311485290527	45.5802459716797	19.4385242462158	18.2500801086426	114477468
1203	1	0.789317727088928	3926.2713580167	-0.613984942436218	1570.98522001487	10.8039813709231	1.63307595252991	70.4715576171875	4.99822187423706	11.0942010879517	85658848
1204	1	0.607443749904633	2456.72900765202	0.794362664222717	1371.78635160693	9.62912623459391	6.10768222808838	69.9311828613281	12.2897815704346	27.6544933319092	111553820
1205	1	-0.624717891216278	3552.12672343743	0.780850529670715	1135.36230196015	11.4996123698946	3.66380524635315	70.1269607543945	3.8085253238678	13.1906270980835	102791658
1206	1	-0.707040429115295	3583.96682407244	0.707173109054565	1216.7382909968	11.611553933711	2.63167190551758	20.9807853698731	2.68294143676758	12.6276397705078	49466376
1207	1	0.735925078392029	4395.63568478772	-0.67706298828125	1941.06254579708	10.6238879531937	4.85408020019531	162.717208862305	9.44643592834473	32.3714866638184	84659984
1208	1	-0.755680859088898	4422.24090340955	-0.654940009117126	1940.91652273332	10.9257176048307	2.84069108963013	178.246780395508	7.08592891693115	53.0964584350586	84659984
1209	1	-0.113557033240795	4038.4343367511	-0.993531465530396	1525.72671528183	10.8630963764347	9.98923301696777	72.9734878540039	0.608609914779663	16.3008842468262	85658848
1210	1	-0.964763820171356	2436.32589951127	0.263117402791977	1105.6524769162	9.74156310858486	1.63234043121338	45.3806266784668	2.78724360466003	43.3018989562988	105286670
1211	1	-0.964763820171356	2436.32589951127	0.263117402791977	1105.6524769162	9.74156310858486	1.63234043121338	45.3806266784668	2.78724360466003	43.3018989562988	105286670
1212	1	-0.223140031099319	4292.22699269146	0.974786400794983	1167.25704020923	14.2974658427669	23.0610866546631	7.93421316146851	0.629861414432526	25.0119438171387	161003272
1213	1	-0.613970220088959	3579.20547795008	0.789329171180725	1151.08226835436	11.4826107525034	3.26301383972168	61.7850189208984	4.19617319107056	21.5528221130371	102791658
1214	1	0.98287433385849	3937.30911127574	-0.184277176856995	1388.37682603321	10.6557835900456	4.65337657928467	51.9539566040039	9.1369514465332	8.80836009979248	84659984
1215	1	0.972792863845825	4009.69835281607	-0.23167659342289	1501.31640078478	10.8338144923439	3.08912444114685	70.1399841308594	1.2979850769043	13.2860536575317	85658848
1216	1	0.654939889907837	4492.95015648608	0.755680978298187	1964.91651402878	10.6214732543611	2.84069108963013	160.16650390625	11.456711769104	26.9315719604492	85658848
1217	1	-0.316227227449417	4537.05635911273	0.948683500289917	1944.02282802779	10.7719501891076	0.452842891216278	175.19384765625	3.96933937072754	41.9625053405762	85658848
1218	1	0.899494826793671	3946.88905487926	-0.436931401491165	1565.6030427714	10.8230990582096	5.55587816238403	71.4686737060547	5.2851185798645	12.3428964614868	85658848
1219	1	-0.779723763465881	2945.89159309429	-0.626123666763306	9035.52316643517	10.9285039149679	22.9396915435791	137.846130371094	0.223411694169044	45.657600402832	105701840
1220	1	0.422893792390823	2842.13779426725	-0.906179249286652	1189.50504898614	11.8363855580954	2.36988520622253	83.1310806274414	4.79937744140625	8.18508911132812	104290091
1221	1	-0.234614029526711	3256.41638794883	-0.972088575363159	1219.65601978522	11.5039763986183	4.26553297042847	70.7842025756836	2.20154118537903	13.7115898132324	104290091
1222	1	0.8837770819664	3010.82645757499	-0.46790823340416	1205.19999318902	11.7056313618207	5.49354457855225	88.1873931884766	2.76613831520081	10.1543664932251	104290091
1223	1	0.600175738334656	2632.56273204339	-0.799868166446686	1143.2492240863	12.129580899105	1.43220102787018	57.9501762390137	4.27160453796387	10.863995552063	104290091
1224	1	-0.384652197360992	4252.86421849989	0.923061609268188	1933.53075160775	10.6053979589066	3.71909308433533	152.43359375	5.73885250091553	25.9952888488769	84659984
1225	1	0.040003027766943	2631.78207727831	-0.999199569225311	1199.7752158317	12.044648957655	3.57954049110413	58.0483551025391	4.08174514770508	20.8912525177002	104290091
1226	1	0.316256701946259	924.036577419598	0.948673665523529	1292.49940788021	12.5678803223432	3.61877298355103	92.4687728881836	11.0613231658936	15.9449901580811	113514571
1227	1	-0.0435339547693729	3463.62952252918	-0.999051928520203	1657.32879384096	10.5874257137796	3.29389500617981	19.3375396728516	3.22249937057495	10.1351776123047	88589527
1228	1	0.70710676908493	3951.80514738462	0.70710676908493	1398.00270812628	10.679406431974	0.202520877122879	51.7726097106934	8.79389190673828	8.39450645446777	84659984
1229	1	-0.977164208889008	3507.43192103608	0.212485671043396	1164.08285067597	11.4307029836972	3.36750793457031	57.4330139160156	2.9378035068512	32.0255355834961	102791658
1230	1	0.910352647304535	2042.11466493578	0.413833320140839	1169.51503392368	8.45532088684167	1.72927117347717	132.672622680664	8.65058708190918	77.5758285522461	105701840
1231	1	0.997463345527649	4073.3137599074	-0.0711820051074028	1089.34788275488	11.4202289301884	4.01456689834595	73.5473937988281	5.98228168487549	21.5195960998535	85658848
1232	1	0.393899887800217	3586.31629326642	-0.919153332710266	1145.46416845259	11.4858374232238	2.18072295188904	68.9694061279297	2.21891450881958	14.9937114715576	102791658
1233	1	0.0525453314185143	3881.66521369292	-0.998618543148041	1545.48645658235	10.6933801084207	2.72329688072205	67.5694274902344	0.993642866611481	8.01706123352051	55452480
1234	1	0.0766967311501503	3862.66726715643	-0.99705445766449	1585.5501365697	10.7344486640587	1.86649739742279	69.6407165527344	0.211976647377014	10.0909509658813	55452480
1235	1	0.654942095279694	3943.60029608607	-0.755679070949554	1489.31191180178	10.7518847374064	5.66772937774658	65.9684524536133	3.56304502487183	6.7152681350708	85658848
1236	1	-0.919145166873932	3288.23775812898	0.393919050693512	1732.40470796243	11.0976941667368	1.09048116207123	12.4899883270264	15.4057140350342	20.3159561157227	91944330
1237	1	-0.707106709480286	3282.93808480798	-0.707106828689575	1205.26539264467	11.4699810680637	1.21519529819489	67.664680480957	3.19646000862122	14.867395401001	104290091
1238	1	-0.386728733778	4058.44963487159	0.92219352722168	1546.16666173139	10.8959091915832	4.8039288520813	70.563102722168	6.9445333480835	12.3504667282104	85658848
1239	1	0.759303331375122	3731.87802065148	0.6507368683815	1254.14189802246	12.3513065994837	2.63945007324219	57.2308197021484	0.986145436763763	0.937570512294769	83404037
1240	1	0.759303331375122	3731.87802065148	0.6507368683815	1254.14189802246	12.3513065994837	2.63945007324219	57.2308197021484	0.986145436763763	0.937570512294769	83404037
1241	1	-0.416809618473053	3391.92401953273	-0.90899384021759	1131.72400352542	10.9243692858519	48.4327278137207	58.5406837463379	2.23859763145447	58.4309959411621	98903904
1242	1	5.30799188709352e-05	2978.9627212236	-1	1251.31098875581	9.81510786995464	6.55998945236206	97.6062164306641	4.06657981872559	8.03400135040283	117632019
1243	1	0.901528418064117	3546.57288919682	-0.432719856500626	1087.07702762157	11.3148227812407	22.5855350494385	16.2383804321289	0.815696775913238	16.3184776306152	98903904
1244	1	-0.707106709480286	3159.91374302824	-0.707106828689575	1356.86672285203	9.98815163541489	3.4394736289978	78.7781829833984	1.6861959695816	24.5190601348877	130015920
1245	1	-0.56919801235199	3195.24634010942	0.82220047712326	1766.97278295695	10.1256780698808	8.98470401763916	72.9633331298828	7.78763914108276	30.0229167938232	64575707
1246	1	-0.480810344219208	3212.39690254575	-0.876824617385864	1772.31346551469	10.349010514632	5.05124092102051	104.150634765625	4.07057189941406	45.8906364440918	130015920
1247	1	0.358914315700531	3202.07016143926	-0.933370530605316	3629.61478408913	10.3464950016752	3.9839870929718	111.829833984375	3.56951308250427	44.5424880981445	130015920
1248	1	0.242543414235115	3209.62914112312	-0.97014057636261	1461.52826566068	10.2948475870164	10.5110683441162	98.4196701049805	0.234841838479042	39.7646369934082	130015920
1249	1	0.675772190093994	3251.5101951005	0.737110555171967	1441.84914945468	10.1226041090064	4.65336608886719	59.7527275085449	7.91450500488281	12.275444984436	64575707
1250	1	0.707146048545837	3167.34025855986	-0.707067489624023	1260.25723048489	10.0587381294046	4.44751262664795	80.0187759399414	3.57812666893005	17.1149234771729	130015920
1251	1	0.93834513425827	3677.31120117242	-0.345699816942215	1264.92397239491	12.3534076943969	2.89774918556213	58.6098823547363	1.49037098884583	1.55349838733673	83404037
1252	1	0.93834513425827	3677.31120117242	-0.345699816942215	1264.92397239491	12.3534076943969	2.89774918556213	58.6098823547363	1.49037098884583	1.55349838733673	83404037
1253	1	-0.512901604175568	3508.01629778546	-0.858447432518005	1156.46056820943	11.1380265026225	24.8463039398193	38.7306098937988	2.05274844169617	38.6038856506348	98903904
1254	1	-0.512901604175568	3508.01629778546	-0.858447432518005	1156.46056820943	11.1380265026225	24.8463039398193	38.7306098937988	2.05274844169617	38.6038856506348	98903904
1255	1	-0.451228857040405	3389.86087678985	0.89240825176239	1354.45953351688	10.5046584979798	26.503231048584	46.9555282592773	4.07934236526489	5.30526065826416	64575707
1256	1	-0.451228857040405	3389.86087678985	0.89240825176239	1354.45953351688	10.5046584979798	26.503231048584	46.9555282592773	4.07934236526489	5.30526065826416	64575707
1257	1	-0.886803030967712	3366.24359809582	-0.462147533893585	1253.56437921276	10.7289001318917	11.3185539245605	73.2326049804688	4.53804349899292	71.7957153320312	98903904
1258	1	-0.485683381557465	3141.63661824764	-0.87413477897644	1400.98541594578	10.1344866863954	1.47429263591766	83.3955688476563	13.7569093704224	30.7775611877441	130015920
1259	1	0.302247613668442	3161.90257806986	-0.953229427337646	6213.07432699415	10.191386668684	6.13753223419189	100.697914123535	6.19512844085693	43.5541229248047	130015920
1260	1	-0.562354147434235	3265.23589703124	-0.826896488666534	1575.38144708439	10.1513248674967	4.32241582870483	56.6760711669922	5.96081066131592	12.066746711731	64575707
1261	1	-0.929129004478455	3209.65824718042	-0.369755655527115	2278.31831413063	10.3741224452151	27.8061923980713	111.450172424316	2.00705003738403	45.916130065918	130015920
1262	1	-0.921362817287445	3674.97276340652	-0.388703733682632	1289.48367848174	12.1864882862139	19.1526069641113	69.5332183837891	2.2308669090271	2.04245758056641	83404037
1263	1	0.450154960155487	3020.13437616318	-0.892950475215912	1337.90973631861	9.63625199600677	18.7148780822754	92.8713226318359	0.358912944793701	32.1611785888672	117632019
1264	1	-0.268492788076401	3208.57342180501	-0.963281691074371	3054.48833102083	10.3420683499359	8.99579334259033	108.494636535645	1.20283389091492	48.3902740478516	130015920
1265	1	0.986393928527832	3227.26414158846	0.16439887881279	1118.73405070691	10.4315729479863	1.74162101745605	117.874626159668	2.96744418144226	43.5477714538574	130015920
1266	1	0.316245645284653	3389.04146460702	-0.948677361011505	1168.68537708019	11.6835096322224	5.86780643463135	71.5876998901367	0.570965528488159	71.0980224609375	140693499
1267	1	0.999751210212708	3722.64389051147	0.0223038345575333	1407.18722888685	12.3281043482964	50.9525413513184	92.1592788696289	0.192829981446266	5.19084453582764	83404037
1268	1	-0.230058938264847	3013.54218176166	-0.973176717758179	1353.58486853592	9.72500956148799	8.04190444946289	88.0477600097656	4.00171661376953	29.7643375396729	117632019
1269	1	0.417494833469391	3164.01220883193	-0.908679306507111	5396.66603388499	10.1975943427358	5.81238842010498	100.544486999512	5.79480266571045	43.1356582641602	130015920
1270	1	-0.942417502403259	3541.85417024293	-0.334438741207123	1125.39509837163	11.3520137437254	9.33978271484375	13.258602142334	1.56383609771728	13.3389663696289	98903904
1271	1	-0.380656272172928	3162.20868338419	-0.924716591835022	1334.51144422657	10.0030652066365	2.6315770149231	78.6252670288086	1.96291816234589	23.2032661437988	130015920
1272	1	-0.250148326158524	3562.21684414076	-0.968207538127899	1074.82561000851	11.4195843914124	40.3481864929199	5.37234687805176	2.35306620597839	5.01998138427734	98903904
1273	1	-0.637567698955536	3545.24679370251	0.770394325256348	1126.96114253274	11.2492270783956	29.4511051177978	29.7954692840576	3.02697896957397	29.8715076446533	98903904
1274	1	0.832065165042877	3146.21088750835	0.554677844047546	35166.34099574	10.1778041866439	7.19217157363892	101.349227905273	12.2430334091187	48.7077102661133	51266970
1275	1	-0.0232154410332441	3194.95117348863	-0.999730467796326	1807.30668519105	10.2768656120446	6.13744401931763	98.6811752319336	1.78101301193237	40.4216499328613	130015920
1276	1	0.999404788017273	3117.4292975523	-0.0344970151782036	10037.4373040816	10.0257172093932	4.14901065826416	94.0988388061523	7.15590906143189	40.8104133605957	130015920
1277	1	0.883795142173767	3171.2148538429	0.467874109745026	4747.59580097835	10.2198403015911	8.20924854278564	101.626594543457	6.54648303985596	43.591968536377	130015920
1278	1	0.0377111732959747	3017.46549012407	-0.99928867816925	1382.11352214593	9.80546235302524	14.8522930145264	83.0873870849609	4.36312198638916	22.650764465332	117632019
1279	1	0.99787700176239	3249.93078952139	-0.0651267096400261	5267.36283954062	10.4127067966859	49.9590759277344	94.4887161254883	2.01501870155334	56.8304214477539	51266970
1280	1	-0.104721203446388	3215.32221351302	-0.99450159072876	2611.80783568051	10.3418089907803	5.45670557022095	106.323883056641	4.16263389587402	48.0639572143555	130015920
1281	1	0.31622776389122	3106.02442421742	-0.948683321475983	6586.90196343916	10.0792679307256	0.905629217624664	90.7341079711914	11.3835220336914	39.6971130371094	130015920
1282	1	0.269668310880661	3128.62775530699	-0.962953269481659	14760.6738740106	10.0830771310779	3.71336436271668	97.0425567626953	6.90114307403564	42.9966049194336	130015920
1283	1	0.0947872474789619	3164.18751047926	0.995497524738312	1152.70308379622	9.98432840582399	6.02093505859375	98.5015487670898	4.20182180404663	13.0893497467041	130015920
1284	1	0.702699661254883	3519.84892862621	0.711486577987671	1276.26865318002	11.5434041103202	48.7046432495117	68.4469757080078	2.16305994987488	4.52171039581299	123663914
1285	1	-0.571254909038544	3308.85632930561	-0.820772707462311	1052.88703122519	10.5374338850623	37.2884521484375	119.202606201172	1.02082765102386	38.4080657958984	51266970
1286	1	0.418033540248871	3093.74076830115	0.908431589603424	1487.61584653228	9.60069609363864	31.8797016143799	44.2019729614258	9.23569583892822	9.61137104034424	64575707
1287	1	-0.15805758535862	3657.08721990224	-0.987429916858673	1084.18596164907	12.2332132452544	55.7916297912598	91.202880859375	4.85147905349731	7.29208040237427	123663914
1288	1	0.00755437184125185	3656.55660553441	-0.999971449375153	1084.25708071793	12.2543422321208	44.7852020263672	93.8745727539062	1.1029589176178	5.70668363571167	123663914
1289	1	-0.504891633987427	3480.60662889009	-0.863182723522186	1205.26120656987	11.505079960658	8.72696018218994	122.47233581543	1.3994288444519	1.48873841762543	51266970
1290	1	0.0238111484795809	3398.70865458478	-0.999716460704803	1020.29660273619	10.8232252494448	32.2185821533203	46.4697380065918	2.73154330253601	19.0762519836426	77894733
1291	1	0.0238111484795809	3398.70865458478	-0.999716460704803	1020.29660273619	10.8232252494448	32.2185821533203	46.4697380065918	2.73154330253601	19.0762519836426	77894733
1292	1	0.0650391429662704	2085.78842666895	-0.997882723808289	1878.6902318122	7.93898759292455	12.9789180755615	83.403190612793	5.29758548736572	34.087574005127	158291038
1293	1	-0.336354494094849	3107.8141238919	0.941735446453094	1329.63910771693	9.68834967972059	4.25128555297852	55.8956527709961	15.1892995834351	14.9836978912353	64575707
1294	1	-0.336354494094849	3107.8141238919	0.941735446453094	1329.63910771693	9.68834967972059	4.25128555297852	55.8956527709961	15.1892995834351	14.9836978912353	64575707
1295	1	-0.316203266382217	3120.9932684383	-0.948691487312317	3105.38663765784	10.0945263316825	8.54210662841797	86.2969131469727	11.4811496734619	33.7404174804688	130015920
1296	1	0.01636709459126	3670.37853448857	-0.99986606836319	1079.76156445741	12.0127822332468	8.67208194732666	72.4454803466797	0.546748340129852	16.7840900421143	123663914
1297	1	0.816427946090698	3166.98290866456	-0.577447354793549	6012.51488244932	10.2061969850079	7.15624713897705	101.329544067383	6.64355564117432	44.0021591186523	130015920
1298	1	-0.64925342798233	2510.61017758001	0.760572195053101	1737.50773778747	8.87299218423428	7.67551517486572	14.2480087280273	0	13.2152442932129	158291038
1299	1	-0.64925342798233	2510.61017758001	0.760572195053101	1737.50773778747	8.87299218423428	7.67551517486572	14.2480087280273	0	13.2152442932129	158291038
1300	1	-0.797092914581299	3171.91157456465	-0.60385662317276	6871.79117005359	10.0872119754488	5.90943908691406	87.6262054443359	21.4760913848877	44.4191818237305	64575707
1301	1	0.138842642307281	3535.51828261906	0.990314483642578	1252.55943706753	11.5657873077358	15.115550994873	70.5861434936523	1.23176276683807	7.16775512695312	123663914
1302	1	-0.116886638104916	3177.64144977539	-0.993145287036896	3616.86955781628	10.2439465701791	4.89169454574585	101.271911621094	5.94222164154053	43.0121765136719	130015920
1303	1	0.776113450527191	3458.33770610225	-0.630593299865723	1141.89864132358	11.2492705562293	35.8119850158691	165.028625488281	0.965887188911438	4.97317886352539	51266970
1304	1	0.939795911312103	3089.54928751522	0.341736167669296	1244.64917630815	9.78159198591894	9.95825672149658	73.523323059082	6.01646137237549	27.0912818908691	130015920
1305	1	0.196116060018539	3138.96139210228	-0.980580687522888	22037.5467399836	10.1078481873592	5.09880590438843	99.116081237793	9.13912296295166	45.5175590515137	51266970
1306	1	0.998618185520172	3204.95636192999	0.0525520406663418	2495.91107042715	10.1388238151359	2.7229483127594	72.5885543823242	8.61380767822266	29.9291954040527	64575707
1307	1	-0.921250820159912	3185.62945086676	-0.38896906375885	1214.97112591473	10.1255038058554	20.1202964782715	77.2828979492188	11.4831295013428	33.298641204834	64575707
1308	1	-0.921250820159912	3185.62945086676	-0.38896906375885	1214.97112591473	10.1255038058554	20.1202964782715	77.2828979492188	11.4831295013428	33.298641204834	64575707
1309	1	-0.278841555118561	3218.00715092089	-0.960337102413177	7072.27063828919	10.0789622366655	9.16831588745117	85.8678283691406	22.9700088500977	44.4437141418457	64575707
1310	1	0.931236982345581	3311.67214834993	0.364414215087891	1127.21699631883	10.6065829090933	7.04024171829224	72.5598297119141	4.50522041320801	24.4507369995117	77894733
1311	1	0.931236982345581	3311.67214834993	0.364414215087891	1127.21699631883	10.6065829090933	7.04024171829224	72.5598297119141	4.50522041320801	24.4507369995117	77894733
1312	1	0.931201934814453	3332.75976577808	0.364503681659698	1747.25572016115	10.1141125884363	3.53331017494202	68.5127029418945	4.13787937164307	4.61077356338501	64575707
1313	1	-0.14824603497982	2241.61495974594	0.988950490951538	1882.56491144195	8.06005212715948	5.77396869659424	41.6308059692383	3.89846658706665	42.2701606750488	158291038
1314	1	0.521465241909027	3185.57018014717	0.853272557258606	13157.1060074585	10.2667795942915	6.02104139328003	106.512542724609	9.91267395019531	46.2669944763184	51266970
1315	1	-0.865204155445099	3716.46548883316	-0.50141978263855	1233.00823902166	12.403220524361	26.9557666778564	60.9544143676758	0.556032121181488	2.63374352455139	83404037
1316	1	-0.902855932712555	3017.00053199987	-0.429943203926086	1378.38151908352	9.75663746624165	13.0939474105835	75.5846786499023	1.72500693798065	24.9095001220703	117632019
1317	1	-0.512060940265656	3019.2629669926	-0.85894912481308	1384.8745321926	9.81168370096951	31.1903877258301	81.3440093994141	2.90864777565002	21.1883449554443	117632019
1318	1	0.986399352550507	3135.09933113379	0.164366543292999	1334.79143160906	9.87337156804726	1.74196565151215	67.7928009033203	6.08335971832275	15.3177824020386	130015920
1319	1	0.986399352550507	3135.09933113379	0.164366543292999	1334.79143160906	9.87337156804726	1.74196565151215	67.7928009033203	6.08335971832275	15.3177824020386	130015920
1320	1	0.988113403320312	3376.76054949028	0.153726786375046	1067.35659893383	10.7566906502087	6.49517154693604	52.8759651184082	7.84730339050293	16.5075492858887	77894733
1321	1	0.199607834219933	3382.30312787019	0.979875862598419	1104.48077553523	10.7235703440339	15.4055156707764	54.8179359436035	4.20341014862061	18.6303672790527	77894733
1322	1	0.199607834219933	3382.30312787019	0.979875862598419	1104.48077553523	10.7235703440339	15.4055156707764	54.8179359436035	4.20341014862061	18.6303672790527	77894733
1323	1	0.840806007385254	3682.53216124892	-0.541336596012115	1155.34867976169	12.020700186896	12.2465772628784	64.9055633544922	3.61852788925171	33.9000663757324	98903904
1324	1	-0.899706900119781	3188.72146129805	-0.436494559049606	1632.50625565423	9.90372550689763	15.6765785217285	53.4347267150879	6.92653799057007	5.99144697189331	64575707
1325	1	-0.740009129047394	3111.01681446183	0.67259681224823	1510.89432350155	9.96117628434547	4.2512149810791	74.4393463134766	7.3193302154541	14.8344879150391	64575707
1326	1	-0.0238051023334265	3736.80571727705	0.999716639518738	1232.78847468824	12.3327022420061	55.7812118530273	95.7957992553711	12.9118556976318	28.3308639526367	83404037
1327	1	0.936738133430481	3057.34715446543	-0.350030988454819	1369.26530266465	9.69885132204108	36.8677749633789	76.267951965332	6.66476345062256	6.30664920806885	130015920
1328	1	0.914906740188599	2830.98188643985	0.403665214776993	1682.81672343817	9.09400683965541	10.5262308120728	68.8690185546875	7.72031688690186	36.6596908569336	64575707
1329	1	0.83359557390213	3663.85791522946	0.552375257015228	1167.94226082479	11.9487478225327	13.9779605865479	65.7411270141602	0	45.7648963928223	98903904
1330	1	0.249079048633575	3498.24957819432	0.968483150005341	1212.68336962005	11.3186443046448	5.16251230239868	130.74821472168	0.396522581577301	0.264259040355682	51266970
1331	1	-0.141482010483742	2724.00953501819	-0.989940822124481	1304.4323459893	9.38672467747788	4.0444450378418	45.4161033630371	3.12942719459534	10.319974899292	158291038
1332	1	-0.959197461605072	3414.59017030722	0.282737046480179	1395.209633396	11.0033923099016	43.4136581420898	161.763793945312	2.0726318359375	3.84040880203247	51266970
1333	1	0.267675876617432	3002.99848728019	0.963509023189545	1388.34690610086	9.73104878204651	5.33639621734619	69.8068313598633	6.92199802398682	24.2759857177734	117632019
1334	1	-0.716111481189728	3332.01088691273	-0.697985887527466	983.943001999128	10.6528211138641	15.4181852340698	140.85009765625	0	20.9353790283203	51266970
1335	1	-0.598487198352814	3572.3455452049	-0.801132380962372	1145.11637358685	11.477147344737	71.0442047119141	19.7499523162842	3.90922880172729	19.7942008972168	98903904
1336	1	-0.845646440982819	3590.27910895559	0.533743500709534	1135.75370986182	11.6353508185561	48.6978416442871	45.9199028015137	4.18806314468384	45.955207824707	98903904
1337	1	0.919169902801514	3198.13419786544	-0.393861204385757	12783.2131242523	10.3302929371967	2.18049383163452	110.174430847168	7.82243537902832	42.4852828979492	130015920
1338	1	0.288051456212997	3412.28560368176	-0.957614958286285	1221.24711660857	10.7929394530418	17.8022594451904	76.7316207885742	6.75803995132446	76.6175155639648	98903904
1339	1	0.288051456212997	3412.28560368176	-0.957614958286285	1221.24711660857	10.7929394530418	17.8022594451904	76.7316207885742	6.75803995132446	76.6175155639648	98903904
1340	1	0.533068239688873	3685.73907641369	-0.846072256565094	1159.52757266187	12.0031452339669	27.0755310058594	61.4719696044922	1.69382631778717	35.0063018798828	98903904
1341	1	0.419593006372452	3633.71739488153	-0.907712340354919	1175.06593399791	11.8452291418119	30.2798271179199	66.6523208618164	1.80735731124878	56.2510643005371	98903904
1342	1	-0.233329623937607	3395.35675089037	-0.972397685050964	2116.12357983793	10.7901825790011	7.32474565505981	154.104278564453	3.71445751190186	12.7941446304321	51266970
1343	1	0.894442796707153	3298.3439115779	0.447182416915894	1881.99944515425	10.1658696589247	4.47498226165771	54.5943069458008	1.67240500450134	15.0928153991699	64575707
1344	1	-0.0503020994365215	3179.6936282651	-0.998734056949615	28797.9527982231	10.252400119331	19.1845741271973	106.519607543945	14.32834815979	49.3168258666992	51266970
1345	1	-0.413791179656982	3149.23535247812	0.910371840000153	1407.04504829618	9.80965570605651	6.88986349105835	52.5243453979492	11.4820785522461	11.017406463623	64575707
1346	1	0.719727635383606	3491.86180180415	-0.694256484508514	1178.35535508088	11.3877807044793	21.4303588867188	139.349472045898	9.66891574859619	9.26826286315918	51266970
1347	1	0.944492757320404	3548.42071967319	-0.328532248735428	1199.99083418021	11.5601244194365	6.94222164154053	62.4918022155762	0.903282344341278	0.882952332496643	123663914
1348	1	-0.972576260566711	2878.23689358796	-0.232584327459335	1720.67107937808	9.11853779865349	13.3049354553223	56.6305046081543	0.0842338129878044	23.2721138000488	64575707
1349	1	-0.224148094654083	3456.53784616833	0.97455507516861	1103.30627848703	11.1079447121379	27.1601581573486	167.157562255859	0.657903671264648	0.900750935077667	51266970
1350	1	-0.594387650489807	3356.60508572554	0.804178655147552	1070.68828415274	10.5630462319675	12.1067895889282	120.86531829834	0.488906860351563	39.6531257629395	51266970
1351	1	-0.296367675065994	2844.85609988001	-0.955073952674866	1355.65880227866	9.46749368689608	8.63283348083496	37.7503128051758	3.62904119491577	7.54013109207153	158291038
1352	1	0.987320423126221	3087.61968717643	0.158739909529686	1259.08122807794	9.79660820892719	32.8498077392578	96.9071960449219	3.51706671714783	14.412899017334	130015920
1353	1	-0.605107009410858	3547.98735534799	0.796144127845764	1255.20200757659	11.5722969342369	4.48848724365234	60.0970611572266	1.24408078193665	0.951169431209564	123663914
1354	1	0.993303954601288	3352.35634970024	-0.115530543029308	1784.83229417162	10.2222654933489	6.17667245864868	60.6479988098145	5.10188293457031	4.88765478134155	64575707
1355	1	0.993303954601288	3352.35634970024	-0.115530543029308	1784.83229417162	10.2222654933489	6.17667245864868	60.6479988098145	5.10188293457031	4.88765478134155	64575707
1356	1	0.857505202293396	3185.66797569956	-0.514475286006927	1289.07966495738	10.09637666466	14.7025480270386	76.0306243896484	10.2225389480591	16.4240283966064	130015920
1357	1	0.997783541679382	3200.43373692882	-0.0665431693196297	32527.3712194284	10.3941650526266	8.54943561553955	111.123008728027	7.08976554870605	44.3660850524902	51266970
1358	1	0.256788462400436	3475.75471144809	0.966467618942261	1132.47321083584	11.2425534907763	28.1672744750977	155.621673583984	1.96940040588379	1.72855186462402	51266970
1359	1	0.594371855258942	3213.03173652482	-0.804190337657928	13464.2126535166	10.370525919942	4.08980274200439	114.187438964844	9.19554328918457	39.2658615112305	51266970
1360	1	0.106529295444489	2803.0689829178	0.994309544563293	1251.36319254325	9.50805782911561	8.01459503173828	45.6739463806152	4.66949653625488	13.9411144256592	158291038
1361	1	0.53904789686203	3197.44139804281	-0.842275142669678	4335.6503837944	10.3071810831581	8.44151306152344	108.08324432373	0.677854895591736	48.6326141357422	130015920
1362	1	-0.974092125892639	3353.70485139824	-0.226151585578918	909.174043898728	10.9800169563001	16.0369129180908	28.8840866088867	16.9931793212891	28.7363986968994	77894733
1363	1	-0.72336483001709	3658.11108235493	-0.690466046333313	1083.99515377263	12.2081101404551	24.5226554870605	91.3037719726562	1.20511472225189	1.99444186687469	123663914
1364	1	-0.72336483001709	3658.11108235493	-0.690466046333313	1083.99515377263	12.2081101404551	24.5226554870605	91.3037719726562	1.20511472225189	1.99444186687469	123663914
1365	1	0.996200919151306	3653.79536148401	0.0870845466852188	1084.11441003587	12.1327376213649	49.6475830078125	99.3463134765625	1.32243752479553	9.67491722106934	123663914
1366	1	0.447223544120789	3236.81964916723	0.894422233104706	8279.63151785275	10.2627559915498	7.01131916046143	52.0286979675293	0.0518242232501507	17.349142074585	51266970
1367	1	-0.899568855762482	3381.20825204574	0.436778992414474	4453.1176391576	10.2472704395647	61.2912254333496	51.1325340270996	1.79248905181885	16.4530982971191	51266970
1368	1	0.779016673564911	3334.5870496042	0.627003252506256	1710.86944758678	10.1367875849555	14.7431774139404	66.1867141723633	4.94539833068848	4.59230756759644	64575707
1369	1	0.779016673564911	3334.5870496042	0.627003252506256	1710.86944758678	10.1367875849555	14.7431774139404	66.1867141723633	4.94539833068848	4.59230756759644	64575707
1370	1	-0.331482291221619	3542.44495675466	-0.943461418151855	1188.83829160036	11.5363538210528	11.0942010879517	60.8271446228027	0.689483821392059	1.65640449523926	123663914
1371	1	-0.331482291221619	3542.44495675466	-0.943461418151855	1188.83829160036	11.5363538210528	11.0942010879517	60.8271446228027	0.689483821392059	1.65640449523926	123663914
1372	1	-0.654943108558655	3386.25167535641	-0.755678176879883	1342.70832768432	10.5235786740694	8.46737098693848	47.1029586791992	3.39925336837769	4.39046907424927	64575707
1373	1	0.670881628990173	3007.2328089421	-0.741564452648163	1350.58823884457	9.61480997516743	4.05022859573364	88.4581680297852	3.23127675056458	34.0703010559082	117632019
1374	1	-0.242361754179001	2998.65097882641	0.970185935497284	1366.98607841855	9.79109135732662	1.18085443973541	69.7273635864258	10.4121465682983	20.3506832122803	117632019
1375	1	0.500957369804382	3204.88389246327	0.865471959114075	26774.3847447559	10.3789772155648	3.14167428016663	111.774154663086	7.69214248657227	44.1713752746582	51266970
1376	1	-0.613430321216583	3278.62656717275	0.789748847484589	3908.47252032441	10.5163085475342	34.2388954162598	119.132659912109	1.7458404302597	42.6748275756836	51266970
1377	1	0.840294718742371	3381.06329543346	0.542129874229431	3343.5546248383	10.2615624641596	20.2497882843018	48.8426780700684	0.818456172943115	14.1648750305176	51266970
1378	1	-0.976454257965088	3242.94542304003	-0.215724676847458	6613.22480107111	10.3279549571942	41.3715057373047	80.5763702392578	0.280142337083817	45.8914527893066	51266970
1379	1	-0.536877870559692	3457.8860075103	-0.843659996986389	1138.32689985088	11.2749087897814	18.0541210174561	169.071517944336	3.6866250038147	8.25293827056885	51266970
1380	1	-0.536877870559692	3457.8860075103	-0.843659996986389	1138.32689985088	11.2749087897814	18.0541210174561	169.071517944336	3.6866250038147	8.25293827056885	51266970
1381	1	-0.116486437618732	3667.97123449922	0.993192255496979	1213.06544951319	12.2075327366951	39.199161529541	62.1521186828613	7.43043279647827	11.6928510665894	83404037
1382	1	0.190478891134262	3479.81880253506	0.981691300868988	1111.15226322528	11.2562930834274	34.313533782959	147.845077514648	2.41557765007019	3.06956005096436	51266970
1383	1	0.644153833389282	3219.29943268278	-0.764895975589752	6599.41577474236	10.4166332321266	7.07996511459351	117.757865905762	6.85418033599853	36.5399742126465	51266970
1384	1	0.988707959651947	3234.9064772142	0.149855196475983	1160.21400983213	10.5020032232798	4.76938152313232	126.511489868164	9.05418586730957	31.1678867340088	51266970
1385	1	0.67282909154892	3467.2014028536	-0.739797949790955	1134.23528186321	11.306968371301	39.3917350769043	162.24186706543	3.09509968757629	7.53872394561768	51266970
1386	1	-0.707250535488129	3112.18206600189	-0.706963002681732	5603.94011143427	10.0382345231043	1.21568965911865	92.2567825317383	7.52863693237305	38.9970970153809	130015920
1387	1	0.992282569408417	3126.18294539744	0.123997397720814	13163.4068777311	10.192500002681	2.30854678153992	91.4300537109375	16.9247703552246	44.8870506286621	51266970
1388	1	0.685370266437531	3495.693804762	-0.728194713592529	1118.05648130504	11.3690969457264	19.2994174957275	145.57014465332	3.39155554771423	4.01569128036499	51266970
1389	1	0.975713491439819	3222.7980492426	0.219050511717796	1226.63391585516	10.4304973485606	7.15620565414429	121.437065124512	5.57158899307251	31.3993186950684	51266970
1390	1	0.995497584342957	3158.22418629375	0.094787135720253	30610.8533211206	10.1760685007697	6.02093505859375	102.783729553223	12.7546796798706	49.3475608825684	51266970
1391	1	-0.70710688829422	3178.04911340732	0.707106649875641	1246.66925056935	9.97127721322309	0.405036687850952	87.6297836303711	5.53799152374268	22.5382518768311	130015920
1392	1	0.413749605417252	3225.23763037393	-0.910390734672546	1189.49029016582	10.4501510341587	3.45735836029053	121.081069946289	4.96074342727661	32.6725082397461	51266970
1393	1	0.413749605417252	3225.23763037393	-0.910390734672546	1189.49029016582	10.4501510341587	3.45735836029053	121.081069946289	4.96074342727661	32.6725082397461	51266970
1394	1	0.984452247619629	3502.46664466708	-0.175652280449867	1128.53226143534	11.3652987051636	31.4671211242676	145.346878051758	1.62725472450256	4.8268928527832	51266970
1395	1	-0.328153818845749	3226.86607339363	0.944624304771423	6296.68951022612	10.3819129600486	14.1127643585205	88.9284515380859	0.582934677600861	54.2422485351562	51266970
1396	1	0.0461123064160347	3412.22066353594	-0.998936235904694	991.053937401315	11.1564053645345	9.23954582214355	167.521026611328	1.55989217758179	2.58598041534424	51266970
1397	1	-0.0247799456119537	3323.90050593872	0.999692916870117	1347.87597501685	10.4187720249213	16.8354110717773	53.196849822998	3.34208345413208	10.2711534500122	64575707
1398	1	0.999865651130676	3169.77522397737	-0.0163913015276194	1331.212968156	10.0722599308786	37.329231262207	72.6258087158203	7.47634220123291	19.3473281860352	130015920
1399	1	0.0905158072710037	3102.64705623166	0.995895028114319	1462.30683050871	9.80683677768444	3.16097593307495	85.7073135375977	9.0735912322998	32.3513679504395	130015920
1400	1	-0.747173726558685	3323.9622145564	-0.664628803730011	1293.97177702983	10.6431735329918	60.3482627868652	59.4319610595703	2.66523623466492	57.9974060058594	98903904
1401	1	0.519191086292267	3138.44233581872	0.854658186435699	1300.84908598655	9.86307864783223	17.3797416687012	92.9211654663086	11.0749177932739	25.4969749450684	130015920
1402	1	-0.0797518864274025	2843.64997840288	0.996814727783203	1341.99596842011	9.46886234889018	7.14737606048584	36.2724761962891	0.577299475669861	3.31590700149536	158291038
1403	1	-0.221594497561455	3241.8906835437	-0.975138902664185	5423.14482009602	10.404310424497	6.4360466003418	91.3696746826172	0.590442597866058	56.683422088623	51266970
1404	1	-0.747411668300629	3433.18646480845	-0.664361178874969	1005.04873998653	10.986967470622	43.9298667907715	41.4414939880371	2.3442234992981	28.3810997009277	77894733
1405	1	-0.428593754768372	3706.39667708561	0.903497278690338	1182.89743205974	12.1850198022317	68.4901428222656	74.2790451049805	0.0736156478524208	7.87719631195068	83404037
1406	1	-0.728895306587219	3224.48983030274	-0.684625208377838	7262.72900236965	10.0922942585411	6.4578709602356	86.5456314086914	23.6314964294434	45.1215171813965	64575707
1407	1	0.628334224224091	3472.27147244375	-0.77794349193573	1127.64518323743	11.2693822115439	53.2026672363281	153.604400634766	1.86495971679688	1.74441516399384	51266970
1408	1	-0.406828850507736	3661.97151188861	0.913504421710968	1078.40563066342	12.028962254322	59.2013244628906	75.7322769165039	2.36963653564453	17.6918392181396	123663914
1409	1	-0.948674201965332	3647.1015878396	-0.31625497341156	1050.57639782035	12.2256693279169	7.65472030639648	83.4679107666016	0.465333759784698	11.9645738601685	123663914
1410	1	0.0212750937789679	3128.9176892423	0.999773681163788	1405.25373565519	9.87254185234988	19.421745300293	77.3188705444336	1.34973669052124	27.8376541137695	130015920
1411	1	0.990904808044434	3179.49519667959	0.134564742445946	1397.98874299257	9.98666394902434	11.5498247146606	68.7360687255859	12.0768251419067	23.0590782165527	64575707
1412	1	-0.133901432156563	3258.67560929193	0.99099463224411	1618.55769817465	10.1677056617572	10.5743579864502	57.1642608642578	8.5366907119751	9.2058219909668	64575707
1413	1	-0.55467814207077	3316.25643824677	-0.832064986228943	1135.23623743562	10.793672422901	7.19217157363892	132.754409790039	2.85497879981995	14.8635559082031	51266970
1414	1	0.367632210254669	3186.24570542031	-0.929971277713776	6405.00191655666	10.2869411176663	6.59372758865356	107.000183105469	3.17274951934814	46.6000595092773	130015920
1415	1	0.923061668872833	3306.60786927411	-0.384651958942413	3140.5622624191	10.2229229675626	3.71909308433533	51.8441543579102	5.60928344726562	13.4921426773071	64575707
1416	1	-0.707106709480286	3181.79443271498	-0.707106828689575	8229.18417870146	10.2614387257956	3.84288167953491	105.78581237793	6.10830354690552	47.1424674987793	130015920
1417	1	0.98994779586792	3204.69226788235	-0.141433343291283	3379.11247874028	10.308874735281	4.04459285736084	104.699897766113	5.81935787200928	46.4406394958496	130015920
1418	1	-0.869673490524292	3349.3527273806	-0.493627399206161	1305.94756516326	10.480450476408	6.07117605209351	51.6163902282715	3.7493052482605	8.63690757751465	64575707
1419	1	0.948680222034454	3185.97782065776	0.316237092018127	8403.10924301242	10.2766243707713	11.1801986694336	107.073585510254	6.92552900314331	45.6686096191406	130015920
1420	1	0.77749103307724	3210.05428377299	-0.628894031047821	12931.0701399198	10.2532316247167	43.293041229248	81.4701995849609	2.98681235313416	46.7808265686035	51266970
1421	1	0.717953085899353	3338.70834307505	-0.696091532707214	1304.9882490795	10.5213329543191	34.4490356445312	74.4662780761719	7.52070140838623	72.1913604736328	134875302
1422	1	0.717953085899353	3338.70834307505	-0.696091532707214	1304.9882490795	10.5213329543191	34.4490356445312	74.4662780761719	7.52070140838623	72.1913604736328	134875302
1423	1	-0.501040697097778	3193.52058753691	-0.865423738956451	4904.40343351445	10.3024400822581	3.14184904098511	107.818046569824	0.0518761724233627	47.6955108642578	130015920
1424	1	-0.159227520227432	3216.82031157544	-0.987241923809052	2046.02198834253	10.4099542353821	4.48874187469482	117.981826782227	0.845807790756226	35.6464767456055	130015920
1425	1	-0.0933450609445572	3165.46366307765	-0.995633840560913	1127.11315436876	10.1100467135249	17.8178005218506	78.2318954467773	12.3100738525391	31.6901168823242	64575707
1426	1	0.539688944816589	2101.73405001529	-0.84186452627182	2694.34080534279	8.00063407014616	6.60648918151855	91.686164855957	6.80931901931763	64.2373428344727	158291038
1427	1	0.70710676908493	3193.42890545502	0.70710676908493	4937.9124010475	10.2979147438022	0.405283957719803	107.512886047363	0.845756411552429	48.3723754882812	130015920
1428	1	0.170851305127144	3490.71321766361	0.985296845436096	1212.45776233805	11.3091298531882	46.8888206481934	132.455978393555	7.18682622909546	7.2514443397522	51266970
1429	1	0.726469576358795	3479.90537782099	0.687198638916016	1114.81583315747	11.2381412018376	26.9903869628906	150.131637573242	3.86281538009644	5.42894792556763	51266970
1430	1	-0.110468313097954	3181.8436572903	0.993879675865173	12101.1787167384	10.2479103857126	5.17440223693848	105.461753845215	9.0274543762207	47.4314804077148	51266970
1431	1	0.989949464797974	3326.33491593724	-0.141421422362328	3599.01192884034	10.2799878873485	5.05115270614624	48.0224189758301	0.346344858407974	13.3446435928345	51266970
1432	1	-0.845932364463806	3458.01725084688	-0.533290147781372	1129.93811360315	11.2850259371488	15.2103452682495	155.890106201172	1.91116666793823	1.99246084690094	51266970
1433	1	0.97165447473526	3151.02079523883	-0.236405596137047	8039.47008071494	10.1241852206423	5.43765306472778	88.4137344360352	18.6763000488281	43.4687614440918	51266970
1434	1	0.432734042406082	3489.85275846792	-0.901521623134613	1198.70969354979	11.3501880961518	7.89360380172729	136.363464355469	3.09896874427795	5.13349676132202	51266970
1435	1	0.432734042406082	3489.85275846792	-0.901521623134613	1198.70969354979	11.3501880961518	7.89360380172729	136.363464355469	3.09896874427795	5.13349676132202	51266970
1436	1	0.282173633575439	3226.05118422864	-0.959363341331482	1118.03724284507	10.1968552993821	2.53648400306702	86.6170501708984	0.448201864957809	10.4208126068115	130015920
1437	1	-0.992274641990662	3308.89329863877	0.124060615897179	1660.34782211834	10.1818742631637	9.15988826751709	57.6958961486816	9.61618709564209	8.17795658111572	64575707
1438	1	0.783481001853943	3211.4702143462	-0.621415734291077	2758.95787348077	10.3958814134362	5.28667449951172	116.798767089844	2.42216467857361	35.8686561584473	130015920
1439	1	0.707073748111725	3411.91136731419	-0.707139849662781	2648.85890362735	11.0104525076044	5.25204133987427	160.863677978516	1.11278676986694	0.75940203666687	51266970
1440	1	-0.986404716968536	3174.14933050768	0.164334148168564	8142.72796581524	10.2327621312845	3.48140430450439	104.253837585449	6.44464540481567	47.8258094787598	130015920
1441	1	0.388060301542282	2954.07406626143	0.921633958816528	1695.42306040284	9.23095055605928	22.4071617126465	51.5329475402832	0.0790621489286423	18.1771793365479	64575707
1442	1	-0.366555452346802	3128.83880655128	-0.930396199226379	7026.67563516433	10.1026694361903	5.06697368621826	88.0615386962891	15.3844928741455	40.0444107055664	130015920
1443	1	-0.172975495457649	3455.94462510483	-0.984926104545593	1129.63718072472	11.2786092202078	67.8539199829102	158.486679077148	4.63210535049438	4.711669921875	51266970
1444	1	0.991230726242065	3129.65450063119	0.132142543792725	10330.9423475606	10.1676712402653	4.32660436630249	90.6603851318359	16.9493885040283	43.9903717041016	51266970
1445	1	0.942421734333038	3174.77423168311	0.334426790475845	7575.83360949984	10.2348925011185	4.70128440856934	103.679573059082	6.0060510635376	46.6399078369141	130015920
1446	1	-0.644122958183289	3229.00037717399	-0.764921963214874	1081.52586601075	10.3942904732625	7.07950067520142	105.343154907227	2.53290867805481	44.1136779785156	130015920
1447	1	-0.114689446985722	2129.5642100525	0.993401408195496	1747.28796237379	7.92207239048722	7.455491065979	85.0528182983398	7.72626304626465	30.6996746063232	158291038
1448	1	-0.952235639095306	2182.00158157176	0.305364191532135	1915.02544494955	8.11827295095245	7.9220609664917	50.5137672424316	1.63850057125092	51.2525482177734	158291038
1449	1	-0.894427299499512	2256.32631411032	-0.447213381528854	1649.14478240202	8.24482652132777	3.19960141181946	73.4371795654297	1.79349040985107	12.1430158615112	134304366
1450	1	0.107804410159588	2912.48272701171	0.994172096252441	1526.85073022824	9.27986737693117	46.2218017578125	58.9905967712402	13.9293518066406	25.1052627563477	64575707
1451	1	-0.0461031682789326	3367.91753833018	0.998936712741852	1087.80430108617	11.5539793600599	44.3051528930664	53.4762229919434	4.29426431655884	52.9903907775879	81592507
1452	1	0.624718308448792	2254.61257370845	-0.780850172042847	1630.61627646071	8.23364742558334	3.66380524635315	72.3865966796875	2.46518111228943	9.52100086212158	134304366
1453	1	-0.983876824378967	3335.115727823	-0.178847372531891	1215.24435792176	10.7330858697544	3.19950771331787	119.227317810059	1.34123492240906	4.43434286117554	140806485
1454	1	-0.832050263881683	3412.08495022183	-0.554700255393982	1106.63145463023	11.0018646649986	4.12476921081543	112.937225341797	0	56.2501449584961	123663914
1455	1	-0.0587135925889015	3567.66779826199	-0.998274862766266	1397.07403992511	11.6451665425386	28.9623832702637	81.9878540039062	1.83453404903412	7.84877300262451	123663914
1456	1	-0.998460173606873	3394.8189350607	-0.0554734356701374	1174.51625016037	10.9129192397812	47.2465782165527	122.683982849121	1.67147254943848	61.1882972717285	123663914
1457	1	-0.892781436443329	3406.37626363733	-0.450490117073059	1098.65816746557	10.8192659899744	31.4018230438232	39.890625	0.532762825489044	39.7899475097656	98903904
1458	1	-0.573464095592499	3345.46420039978	-0.819230675697327	1146.64153028066	10.733999652267	6.95921182632446	50.9397773742676	7.16937828063965	28.8984088897705	77894733
1459	1	0.836780726909637	3367.10357066702	-0.547538101673126	1210.75893483055	10.833509999947	13.6037368774414	128.268936157227	1.74842309951782	65.8711318969727	123663914
1460	1	-0.707138240337372	2293.98903499339	-0.707075297832489	1591.10266764948	8.32388573872207	11.0045652389526	77.4221038818359	2.56571483612061	12.8164577484131	134304366
1461	1	-0.707138240337372	2293.98903499339	-0.707075297832489	1591.10266764948	8.32388573872207	11.0045652389526	77.4221038818359	2.56571483612061	12.8164577484131	134304366
1462	1	-0.459404855966568	3610.36844338815	-0.888226985931396	1148.48027687166	12.0418057103411	4.66655874252319	107.592918395996	4.35143327713013	29.8530044555664	133085386
1463	1	-0.835704326629639	3381.88456370585	-0.54917961359024	1234.95067364462	10.7315292393934	32.1375503540039	134.820068359375	0.629689872264862	72.2723007202148	123663914
1464	1	0.70710676908493	3162.29246711675	-0.70710676908493	1286.44072133056	10.8125699474351	2.83373308181763	101.090866088867	6.79327249526978	19.9263648986816	160170686
1465	1	0.911579072475433	3077.98914064032	-0.411124795675278	1342.02657597853	10.6527618004207	7.96192121505737	103.885284423828	6.6453275680542	11.6454925537109	160170686
1466	1	-0.789329409599304	2262.76666709296	-0.61396998167038	1642.52975115951	8.27278035475224	3.26301383972168	74.6080780029297	1.70934474468231	12.88489818573	134304366
1467	1	0.948837578296661	2782.19628915001	-0.315764516592026	1154.77854795143	9.40541341772486	0.452953517436981	59.0845718383789	0	2.46134662628174	158291038
1468	1	0.948686122894287	3388.84929691366	-0.316219300031662	1084.53028932428	11.5874561001551	12.0492792129517	65.744743347168	1.96074032783508	65.2606506347656	107234394
1469	1	0.948686122894287	3388.84929691366	-0.316219300031662	1084.53028932428	11.5874561001551	12.0492792129517	65.744743347168	1.96074032783508	65.2606506347656	107234394
1470	1	0.797094702720642	2922.44438493322	-0.603854298591614	1463.42059321867	9.61679666113796	11.6955270767212	33.4475021362305	2.98631358146668	4.23047590255737	158291038
1471	1	-0.81580650806427	3406.4613734904	0.578324973583221	1142.63321463911	10.9637277862891	48.6659088134766	115.735832214355	5.95364809036255	60.9070892333984	123663914
1472	1	0.911041796207428	3074.40734525925	-0.412314057350159	1283.29820079668	9.74857445997281	45.3579750061035	99.9358444213867	7.39191102981567	17.438892364502	130015920
1473	1	0.999228060245514	3075.51759897348	-0.0392845310270786	1293.01246228807	9.73818710295098	55.6578826904297	100.220687866211	6.9316291809082	17.7237873077393	130015920
1474	1	-0.677101850509644	3441.82001183278	0.735889315605164	1193.17318823066	11.8237913151948	4.85431528091431	75.3169784545898	0.647159934043884	74.8372268676758	140693499
1475	1	-0.948683440685272	3138.84760064432	0.316227406263351	1275.05302947939	9.85512357396878	0.452842891216278	85.9587707519531	2.13595008850098	3.46935319900513	130015920
1476	1	-0.488960742950439	3732.50463047593	-0.872305810451508	1198.50721758321	12.2784884863273	51.9627456665039	80.0243148803711	10.630931854248	12.4846792221069	83404037
1477	1	0.646378695964813	3297.45036516923	-0.763016760349274	1061.09452548765	10.504653074322	64.080322265625	116.840026855469	3.69784545898438	41.7369270324707	51266970
1478	1	-0.0204099230468273	3617.65175862556	-0.99979168176651	1078.45766510317	11.655630971329	40.618824005127	38.4145851135254	0.526731431484222	38.4517631530762	98903904
1479	1	-0.451533526182175	3538.43224428454	-0.892254173755646	1125.55993186889	11.3581194911832	61.5972442626953	73.4913711547852	2.19872570037842	25.5475463867188	123663914
1480	1	0.928507924079895	3484.60450242951	0.371312499046326	1126.51877578783	11.2372209397417	1.54231154918671	152.316436767578	0.0763272792100906	1.19826340675354	51266970
1481	1	-0.190793499350548	3249.31431024468	-0.981630206108093	18306.4097885283	10.2432619991186	79.1981811523438	91.1212005615234	22.5838489532471	56.4231185913086	51266970
1482	1	-0.323835730552673	3491.89654176586	0.946113348007202	1163.48039123746	11.1460800087631	21.4899063110352	38.3590393066406	0.641895055770874	38.2334327697754	98903904
1483	1	0.757056653499603	3560.21072649045	-0.653349220752716	1201.97059348893	11.6196060022327	13.553295135498	68.6940460205078	0.905554234981537	10.2811841964722	123663914
1484	1	0.988209307193756	3219.25057607125	-0.153109014034271	4917.81421663299	10.126980784636	10.1832418441772	74.6217422485352	13.7608270645142	33.2800407409668	64575707
1485	1	0.430738776922226	3039.53234483906	-0.902476668357849	1364.28246654971	9.8684741050209	25.9912300109863	84.7909545898438	4.55050706863403	18.2976303100586	117632019
1486	1	-0.0442594774067402	3488.52750355821	-0.999020040035248	1211.69541301373	11.5166991739092	57.6952247619629	122.17993927002	4.80317115783691	3.03761720657349	51266970
1487	1	0.345699906349182	3293.20792800761	-0.93834513425827	2336.46448078119	10.1898781873308	2.89774918556213	53.5012054443359	3.99447751045227	13.4820756912231	64575707
1488	1	-0.0840484872460365	3514.15956887614	0.996461689472198	1236.15802930963	11.5139098958809	22.6102600097656	112.020622253418	1.49536824226379	7.70849275588989	123663914
1489	1	0.743775725364685	3654.13473161294	-0.668429255485535	1077.98167750394	11.9690550567672	14.871018409729	62.3665809631348	1.39249110221863	10.3495864868164	123663914
1490	1	-0.877266883850098	3316.23788801431	-0.480002909898758	1786.2797574393	10.2133879866303	8.58915138244629	53.6973533630371	6.33163356781006	5.08820581436157	64575707
1491	1	0.975609719753265	3629.82421030992	0.219512373209	1116.70857917992	11.7243973882471	22.2934761047363	50.1403770446777	6.31237077713013	33.2015914916992	98903904
1492	1	-0.02704275585711	3475.22076462701	-0.999634265899658	1194.76622891482	11.4679591862646	10.4851703643799	125.579208374023	6.97861528396607	7.18758773803711	51266970
1493	1	0.240650460124016	3489.25141257788	0.970611870288849	1236.30937056119	11.372220788729	31.9357261657715	105.690956115723	0.885335564613342	1.28394424915314	123663914
1494	1	-0.973150908946991	3623.619542312	-0.230167895555496	1120.99208718414	11.67531751945	31.7625694274902	43.6548194885254	0.87121057510376	41.6488914489746	98903904
1495	1	-0.973150908946991	3623.619542312	-0.230167895555496	1120.99208718414	11.67531751945	31.7625694274902	43.6548194885254	0.87121057510376	41.6488914489746	98903904
1496	1	-0.867726802825928	3383.19838848321	-0.497041493654251	1337.46824606857	10.5386181114601	16.5286388397217	46.4291381835938	1.97959673404694	3.51234698295593	64575707
1497	1	0.997631549835205	3398.73368426779	-0.0687847584486008	1371.78300020483	10.0087459937543	8.26977252960205	16.8313579559326	2.5065803527832	7.5788836479187	119734830
1498	1	-0.196184933185577	3342.44566387419	0.980566918849945	1744.15089147822	10.1462874438243	2.91903591156006	67.469856262207	3.54182171821594	3.33286666870117	64575707
1499	1	0.774590134620667	3623.87536912546	0.63246351480484	1049.33949049469	11.6439338842517	64.6504974365234	36.5849723815918	5.13258314132691	36.6259803771973	98903904
1500	1	-0.831920087337494	3015.24772222276	-0.554895460605621	1253.49621072388	9.54776389876308	1.03250193595886	62.299201965332	1.35646557807922	32.0864219665527	117632019
1501	1	-1	2999.10326266874	0.000102055077149998	2186.54866095115	9.67542270272177	1.71846282482147	131.162948608398	1.15392863750458	4.35854721069336	77894733
1502	1	-0.992282509803772	3309.71209747378	0.123997688293457	1742.87900045968	10.0866526374386	2.30854678153992	69.0215911865234	5.52766513824463	6.04878520965576	64575707
1503	1	-0.706962883472443	3019.82376980317	0.707250654697418	1379.06018226729	9.8351087365893	1.21519529819489	81.9078063964844	0.356168180704117	19.6530532836914	117632019
1504	1	0.882870376110077	3281.34186110789	0.469616740942001	1943.0126540748	10.1728148304244	7.58078908920288	55.4539489746094	5.13742113113403	13.7732200622559	64575707
1505	1	-0.566532552242279	3329.96153313813	0.824039340019226	1766.9487456289	10.2123644273985	5.54518127441406	56.0025901794434	7.92425394058228	6.48657751083374	64575707
1506	1	-0.0433726981282234	3010.5548500129	-0.999058961868286	1351.71781233751	9.67335861045725	3.29404640197754	87.773307800293	3.9492461681366	31.8897743225098	117632019
1507	1	0.593185067176819	3032.51295048484	0.805066108703613	1376.0144587089	9.85645563884997	25.2682857513428	88.1019439697266	7.29592132568359	23.7194919586182	117632019
1508	1	0.447198152542114	3369.06379627286	-0.894434928894043	1152.53185003207	10.6546486762502	4.47521543502808	59.4821853637695	0.884762763977051	19.5024890899658	77894733
1509	1	0.447198152542114	3369.06379627286	-0.894434928894043	1152.53185003207	10.6546486762502	4.47521543502808	59.4821853637695	0.884762763977051	19.5024890899658	77894733
1510	1	0.70710676908493	3037.63464648684	0.70710676908493	1371.13342426824	9.86369760062731	17.4666538238525	87.1147079467774	5.40341901779175	22.7327518463135	117632019
1511	1	-0.761670649051666	3135.15900336004	-0.647964417934418	1011.74328320628	10.0863142532055	12.4029197692871	96.6551971435547	2.11678624153137	55.522403717041	123663914
1512	1	-0.316227227449417	3306.26469687844	0.948683500289917	1746.32419915411	10.0431190982658	4.06991767883301	64.5958786010742	3.28462290763855	3.16988825798035	64575707
1513	1	-0.352454513311386	3496.33596144692	-0.935828924179077	1220.91481349929	11.5100912143074	11.6237182617188	119.370384216309	3.55132675170898	5.32155609130859	51266970
1514	1	0.0981262400746346	3494.47395249113	-0.995173990726471	1204.63561851475	11.4680594224335	10.112940788269	122.581787109375	7.13904857635498	6.26501798629761	51266970
1515	1	0.0981262400746346	3494.47395249113	-0.995173990726471	1204.63561851475	11.4680594224335	10.112940788269	122.581787109375	7.13904857635498	6.26501798629761	51266970
1516	1	0.791786551475525	3276.8876502836	0.610797882080078	1210.20189900993	9.65934351562161	18.342041015625	35.9682769775391	1.68264615535736	26.8383350372314	119734830
1517	1	0.544624447822571	3403.72344546036	-0.838680028915405	1066.54168004393	10.9009092491692	50.3640785217285	90.7772903442383	1.1883590221405	75.9815368652344	116638141
1518	1	-0.784864604473114	3466.43793658657	0.619667291641235	1162.39743727746	10.9832216901027	6.90137434005737	60.2465705871582	1.7064311504364	60.1373863220215	98903904
1519	1	-0.752619326114655	3228.15033438573	0.658455908298492	6365.17469969141	10.0502885566995	3.04246282577515	106.828674316406	1.19618821144104	63.2936820983887	45947091
1520	1	-0.899513006210327	3344.10403559511	-0.436893939971924	1280.63124221679	9.89481346699038	5.55595827102661	25.8445091247559	2.11931180953979	16.3562240600586	119734830
1521	1	-0.332796066999435	3394.41753365031	-0.942998826503754	1038.40329464684	11.1846911398998	15.1317796707153	68.802734375	3.2591598033905	47.4076499938965	123663914
1522	1	0.978237688541412	3226.68121081239	-0.207487508654594	1555.88046988215	9.93983270879598	4.8207221031189	66.5403823852539	9.75622081756592	11.6758804321289	64575707
1523	1	0.861931324005127	3255.00621969942	0.507025063037872	1657.35409837061	9.96799056151245	16.4808177947998	66.7775955200195	11.4822082519531	11.5331201553345	64575707
1524	1	-0.948689758777618	3323.24354520905	-0.316208392381668	1283.94990742574	9.88593505137112	5.41944551467895	24.8515224456787	1.9402449131012	15.3122034072876	119734830
1525	1	0.739932656288147	3514.07639712183	0.672680974006653	1234.1462643916	11.5196590599693	4.25094604492188	112.717910766602	0.947934150695801	6.96261692047119	123663914
1526	1	-0.928006768226624	3363.01600883132	0.372563302516937	1203.89941260163	10.8474864249894	20.2577228546143	127.494117736816	2.66335082054138	66.4579849243164	123663914
1527	1	-0.303222835063934	3269.16332136637	-0.952919661998749	1714.80689917	10.1894901720488	12.999960899353	57.1882438659668	8.89639186859131	10.3709621429443	64575707
1528	1	0.997802317142487	3393.1975520884	-0.0662606731057167	1260.56411059429	10.7187629744276	52.0624465942383	67.3405075073242	3.02701330184937	65.9061889648438	98903904
1529	1	-0.0333474725484848	3044.18430567899	-0.999443829059601	1345.29962526179	9.88046658061273	8.53544330596924	80.8756713867188	1.42940390110016	14.8482275009155	117632019
1530	1	0.999095439910889	3693.35517013537	-0.0425240732729435	1236.49058584365	12.2913838476582	25.1934051513672	87.8583221435547	15.1342372894287	15.9737987518311	83404037
1531	1	0.238530606031418	3747.93317406564	-0.971134960651398	1264.61945805619	12.305870891775	30.4102516174316	70.3360137939453	1.72776699066162	4.25417470932007	83404037
1532	1	-0.12856949865818	3509.89859447564	-0.991700530052185	1121.79176034186	11.0259508457648	15.2299137115479	46.2031936645508	2.67900991439819	46.0987052917481	98903904
1533	1	-0.425814241170883	3320.68496804821	0.904810607433319	1294.71347382699	10.5366184411113	5.3664026260376	72.182731628418	1.19156622886658	30.6212253570557	77894733
1534	1	0.899809539318085	3521.17135082422	-0.436282992362976	1135.2006135016	11.0985516446977	10.3909711837769	38.2434387207031	1.90507423877716	38.1420364379883	98903904
1535	1	0.949948847293854	3541.91815043303	0.312405586242676	1129.84622200945	11.2179042859306	21.4116477966309	32.3423957824707	1.58660304546356	32.2188873291016	98903904
1536	1	0.949948847293854	3541.91815043303	0.312405586242676	1129.84622200945	11.2179042859306	21.4116477966309	32.3423957824707	1.58660304546356	32.2188873291016	98903904
1537	1	0.927815735340118	3262.00731444963	-0.3730388879776	1369.47948292197	10.2609331375979	14.6476373672485	107.681549072266	5.32811498641968	75.9292221069336	134875302
1538	1	0.879545867443085	3568.38188263083	-0.475814074277878	1161.267900573	11.4638704215869	54.2107849121094	9.98039817810059	3.47130250930786	10.026891708374	98903904
1539	1	0.514480412006378	3183.50845721405	0.857502162456512	1422.26835954544	10.0155114274203	3.33707475662231	69.2388153076172	14.9242219924927	21.0767707824707	64575707
1540	1	0.514480412006378	3183.50845721405	0.857502162456512	1422.26835954544	10.0155114274203	3.33707475662231	69.2388153076172	14.9242219924927	21.0767707824707	64575707
1541	1	0.0665460154414177	3542.95368573562	-0.997783362865448	1092.79889437939	11.274577557361	4.29847192764282	21.0184688568115	0.0790552571415901	21.0975074768066	98903904
1542	1	0.544966757297516	3383.04398668389	0.838457643985748	1104.32060714854	10.7135047603684	6.80134630203247	55.8924026489258	3.79175305366516	18.6481285095215	77894733
1543	1	0.63685816526413	3241.48290906431	0.770980954170227	1422.36012966459	10.0748375147815	4.26555633544922	60.1788368225098	6.47324085235596	15.4543752670288	64575707
1544	1	0.63685816526413	3241.48290906431	0.770980954170227	1422.36012966459	10.0748375147815	4.26555633544922	60.1788368225098	6.47324085235596	15.4543752670288	64575707
1545	1	0.554690480232239	3285.50286454711	-0.832056760787964	1325.75501223388	10.4588503904915	4.12452793121338	80.0757141113281	1.14827632904053	38.5111656188965	77894733
1546	1	-0.4355348944664	3148.81345045214	-0.90017181634903	1453.85282748144	10.2942194599616	9.76984310150146	100.236434936523	3.27303671836853	74.0682144165039	134875302
1547	1	-0.948760271072388	2967.51005015244	-0.315996676683426	1241.95075946508	9.82235612999306	0.453174650669098	106.815650939941	13.9758167266846	21.1687774658203	117632019
1548	1	-0.263129204511642	3366.37214544668	-0.964760601520538	1125.43901939687	10.7509166903471	9.7050085067749	49.6704597473145	4.44620275497437	27.3453483581543	77894733
1549	1	-0.605679333209991	3348.19326137211	0.795708835124969	1245.1580916508	10.6096362871389	11.8875675201416	64.9133453369141	2.13322448730469	24.8614101409912	77894733
1550	1	0.62469893693924	3505.67794652155	0.780865728855133	1211.34575205374	11.4780067190797	10.8737468719482	120.973960876465	5.9048171043396	6.62158346176148	51266970
1551	1	-0.155995398759842	2997.89617929601	0.987757802009583	1337.41097907661	9.85978030945922	2.75301790237427	94.050048828125	3.57609367370605	23.5205078125	117632019
1552	1	0.49362775683403	3461.66463340377	-0.869673311710358	1137.75158742753	10.9817315250922	6.07117605209351	55.8672180175781	2.4953179359436	55.7594604492187	98903904
1553	1	0.49362775683403	3461.66463340377	-0.869673311710358	1137.75158742753	10.9817315250922	6.07117605209351	55.8672180175781	2.4953179359436	55.7594604492187	98903904
1554	1	-0.393942564725876	3571.47910324674	-0.91913503408432	1266.99681307712	11.6219220184461	5.43768930435181	76.6774215698242	2.72342896461487	10.8564748764038	123663914
1555	1	-0.393942564725876	3571.47910324674	-0.91913503408432	1266.99681307712	11.6219220184461	5.43768930435181	76.6774215698242	2.72342896461487	10.8564748764038	123663914
1556	1	-0.990709543228149	3666.55334927384	-0.135994657874107	1306.286996766	12.1974617370515	7.33337259292603	83.8104629516602	4.02790260314941	3.72548460960388	83404037
1557	1	0.613911032676697	3034.65754676912	0.789375245571136	1367.21920444648	9.8337272665761	3.2630443572998	90.0476684570312	3.27203035354614	22.6955966949463	117632019
1558	1	0.991882264614105	3523.33580262302	0.12715969979763	1126.67150101586	11.1601050240699	5.61423206329346	32.1631126403809	5.3020396232605	32.0396728515625	98903904
1559	1	0.991882264614105	3523.33580262302	0.12715969979763	1126.67150101586	11.1601050240699	5.61423206329346	32.1631126403809	5.3020396232605	32.0396728515625	98903904
1560	1	0.423935949802399	3639.48964756343	-0.905692160129547	1095.36976678313	11.6747637561237	14.5456275939941	41.4768562316895	2.29742336273193	40.612419128418	98903904
1561	1	0.329077571630478	3508.85211671772	0.944302916526794	1245.93962001918	11.4937759979492	34.950813293457	115.668251037598	6.2215723991394	11.0942440032959	123663914
1562	1	-0.948113560676575	3662.20690457724	0.317931860685349	1105.03878297748	12.3329621650457	41.3702735900879	8.12960433959961	4.6037425994873	5.36493253707886	127080929
1563	1	-0.84363853931427	3002.40939025494	-0.53691154718399	1395.5990896802	9.74629618505545	3.72976279258728	68.0847549438477	6.66907262802124	22.0207748413086	117632019
1564	1	0.447222679853439	3287.16600815863	-0.894422650337219	1767.14214777094	10.2009087198964	7.64132833480835	56.8571586608887	9.94508266448975	12.4030427932739	64575707
1565	1	0.421113908290863	3165.95734311376	0.90700775384903	1442.74228827481	9.85050175667515	17.155948638916	51.990234375	10.3955907821655	9.58936405181885	64575707
1566	1	-0.995352923870087	3195.75420740443	-0.0962942019104958	1584.57193091548	9.89034060540902	4.45248603820801	51.9100303649902	6.85781955718994	5.55531358718872	64575707
1567	1	0.380769848823547	3246.39074672307	0.924669861793518	1715.48600156042	9.94381080279165	5.25236177444458	56.3422088623047	6.21701717376709	5.37696266174316	64575707
1568	1	0.34167605638504	3153.75230114554	-0.939817786216736	1575.30618652504	9.93270876595357	3.34916830062866	64.4049987792969	11.8178339004517	11.7002182006836	64575707
1569	1	0.316073507070541	3627.21644792666	-0.948734700679779	1075.21214446698	12.038622844515	1.35896563529968	87.3714065551758	0.296798437833786	0.23945526778698	123663914
1570	1	-0.11040198802948	2956.45018841193	-0.993887007236481	1350.51665302608	9.50867984681814	3.88539099693298	33.6819763183594	5.59807205200195	16.1941471099854	117632019
1571	1	0.891278862953186	3533.82349854426	-0.453455626964569	1289.96825840611	11.5605692307907	9.08383464813232	59.518856048584	1.96398115158081	6.41833829879761	123663914
1572	1	0.82351690530777	3203.91615502774	-0.567291736602783	1429.56533101092	10.0445296616407	7.77918815612793	70.4838714599609	14.4227504730225	17.8124923706055	64575707
1573	1	0.051954623311758	3661.17804396916	-0.998649418354034	1090.18463610666	12.341969773703	23.4166202545166	3.75674986839294	2.58218669891357	2.49354147911072	127080929
1574	1	0.406973958015442	3544.40974201214	-0.913439750671387	1268.94429593688	11.5821310580462	28.9364795684814	55.1544876098633	1.06545662879944	9.28142356872559	123663914
1575	1	-1	3010.40157171094	1.19248806385031e-08	1362.95118173442	9.61450438114942	1.14583277702332	84.4327621459961	5.14917755126953	33.167839050293	117632019
1576	1	-0.390140622854233	3406.3743100557	0.92075526714325	972.920645671317	10.8985865348976	9.10136985778809	40.4851226806641	1.70533514022827	21.702018737793	77894733
1577	1	-0.316150337457657	3130.89653816385	-0.948709070682526	2181.69993710683	10.1491293904613	2.71574187278748	92.0706558227539	4.47891283035278	34.3995704650879	130015920
1578	1	0.967060029506683	2954.35045117543	0.254548400640488	1320.0623964	9.58745953984657	2.81202697753906	30.162130355835	3.14396023750305	5.91804790496826	117632019
1579	1	-0.838150501251221	3372.14569579147	-0.545439064502716	1003.47499872901	10.876117342811	10.6426362991333	48.6467170715332	0.751793324947357	14.9221315383911	77894733
1580	1	0.730266809463501	3497.42112554913	-0.683162093162537	1195.77337860291	11.4026120445803	6.05759000778198	131.997955322266	2.32024669647217	2.71874952316284	51266970
1581	1	-1.41302689371514e-05	3269.78451444594	1	1425.60062459716	10.0912400061496	12.1335124969482	64.3962707519531	12.4564723968506	12.3193035125732	64575707
1582	1	-1.41302689371514e-05	3269.78451444594	1	1425.60062459716	10.0912400061496	12.1335124969482	64.3962707519531	12.4564723968506	12.3193035125732	64575707
1583	1	-0.70710688829422	2928.03752800536	0.707106649875641	1373.41134590046	9.64756227790766	4.24590873718262	24.707124710083	5.96497917175293	10.4348907470703	117632019
1584	1	0.850275695323944	3291.66661256303	0.526337623596191	1757.75544816418	10.1959228832948	3.53318309783936	55.7265243530273	8.91462326049805	11.985595703125	64575707
1585	1	0.316304981708527	2974.51931791641	0.94865757226944	1346.35493448131	9.58861793192596	1.35852348804474	39.3884086608887	0.89378833770752	18.219066619873	117632019
1586	1	-0.854202091693878	3263.45504658433	-0.519941091537476	1648.9954721386	10.1719895242983	21.9931488037109	57.0382843017578	7.08275985717773	11.1533479690552	64575707
1587	1	-0.621415495872498	3233.99943982469	-0.783481240272522	1162.42091492507	10.1774153212522	5.28667449951172	84.5451049804688	2.04788541793823	9.42591857910156	130015920
1588	1	-0.855284929275513	3164.17523724178	0.51815801858902	1555.8768565385	9.96273602666543	21.8238048553467	71.8320999145508	7.73179006576538	12.0772476196289	64575707
1589	1	-0.855284929275513	3164.17523724178	0.51815801858902	1555.8768565385	9.96273602666543	21.8238048553467	71.8320999145508	7.73179006576538	12.0772476196289	64575707
1590	1	0.857492923736572	3176.86661685735	-0.514495730400085	1122.92615092771	10.329383674043	0.834959328174591	130.473678588867	14.6721611022949	50.3421936035156	123663914
1591	1	-0.826221525669098	3735.70071978363	-0.563345313072205	1256.91818442037	12.3075673004449	7.5833797454834	74.2906951904297	3.13041472434998	3.13438487052917	83404037
1592	1	0.527914583683014	3205.76939783432	-0.84929746389389	3522.04290815521	10.3578818644128	6.21590757369995	112.569686889648	4.84952831268311	43.018482208252	130015920
1593	1	0.527914583683014	3205.76939783432	-0.84929746389389	3522.04290815521	10.3578818644128	6.21590757369995	112.569686889648	4.84952831268311	43.018482208252	130015920
1594	1	0.546254217624664	3546.81245776783	-0.837619423866272	1246.68969314759	11.5760493196738	7.81744289398193	63.5552864074707	2.10012292861938	2.63438510894775	123663914
1595	1	0.369964480400085	3668.52497923842	-0.929045915603638	1084.94129416163	12.0814469956244	16.9136390686035	101.450477600098	3.27940201759338	11.6996021270752	123663914
1596	1	0.761233150959015	3113.78839362165	-0.648478269577026	9951.11781848868	10.1375328531784	5.06695413589478	90.806037902832	14.9137411117554	42.791633605957	130015920
1597	1	-0.53685736656189	3200.3892318406	-0.843673050403595	3100.52885438948	10.1195608974061	3.729816198349	72.7938461303711	9.91746044158936	30.531925201416	64575707
1598	1	0.203188836574554	3494.17241491075	-0.979139566421509	1207.79457827198	11.4807679093216	7.70668649673462	121.968872070313	6.45417308807373	5.46589374542236	51266970
1599	1	0.203188836574554	3494.17241491075	-0.979139566421509	1207.79457827198	11.4807679093216	7.70668649673462	121.968872070313	6.45417308807373	5.46589374542236	51266970
1600	1	-0.919128596782684	3388.57166374689	0.393957614898682	1085.65177757558	10.7846927751112	5.43791675567627	45.022632598877	3.08671259880066	25.3113536834717	77894733
1601	1	0.063711054623127	3695.24481131734	-0.997968375682831	1094.00201186182	12.1573428143749	6.71497488021851	63.5461311340332	1.10095393657684	17.2423629760742	98903904
1602	1	-0.619657456874847	3140.53840145958	-0.784872353076935	1348.21747549505	10.0291246033864	3.46288180351257	72.5092010498047	10.0850591659546	22.4627227783203	130015920
1603	1	0.988715827465057	3255.34594375639	-0.149803191423416	1179.81986703635	10.2330208057784	4.76987075805664	81.8141479492188	4.41900491714478	5.41134691238403	130015920
1604	1	0.0554550252854824	3197.92435055475	0.998461186885834	18693.4386907349	10.3163334115405	5.15078687667847	109.882446289062	9.65108394622803	43.3159027099609	51266970
1605	1	0.995890498161316	3194.78297641804	-0.0905655547976494	5448.681352308	10.3255236044986	3.16116523742676	110.400810241699	4.88136529922485	43.7991981506348	130015920
1606	1	0.656796038150787	3378.08978825857	-0.7540682554245	1118.10007274758	10.6813319217945	5.8682017326355	58.6913375854492	3.49368047714233	17.6223011016846	77894733
1607	1	-0.894427061080933	2249.65581840153	0.44721382856369	1671.35461480924	8.1018869304983	1.92135107517242	59.9582328796387	6.2583384513855	7.07474565505982	134304366
1608	1	0.282717496156693	3517.25121382024	-0.959203243255615	1103.04285645352	11.0263991526435	26.3447360992432	116.444038391113	5.03361511230469	43.6989326477051	123663914
1609	1	-0.447240978479385	3312.62969318894	-0.894413530826569	1109.89907534575	10.8698395593535	2.56024885177612	124.124992370605	7.08142614364624	73.5730590820312	116638141
1610	1	0.645958364009857	3390.65903377591	-0.763372659683228	1072.87230773254	10.7753773110147	4.86686182022095	49.4174118041992	3.8827600479126	20.3536949157715	77894733
1611	1	-0.827914953231812	3373.78223881818	0.560853660106659	1044.63173892966	10.8125181195842	5.34796524047852	39.8816184997559	9.61973190307617	31.4853401184082	77894733
1612	1	-0.689659416675568	3401.2614400655	-0.724133908748627	963.678557533507	10.8805875776343	8.25033760070801	39.6045112609863	4.21447801589966	24.0683002471924	77894733
1613	1	-0.988566637039185	3356.27257468236	-0.150784626603127	1218.03445558973	10.637470430417	8.48612594604492	62.0033378601074	3.19174456596375	23.2124137878418	77894733
1614	1	0.66009646654129	3199.20117363908	-0.751180827617645	1369.98522777709	10.2252912289244	6.26760196685791	110.004974365234	11.7214784622192	76.9955749511719	134875302
1615	1	-0.299850732088089	3196.22536075363	0.95398610830307	1438.10054326266	10.0485559354151	5.24053001403809	71.2756423950195	13.6794843673706	17.6182899475098	64575707
1616	1	-0.299850732088089	3196.22536075363	0.95398610830307	1438.10054326266	10.0485559354151	5.24053001403809	71.2756423950195	13.6794843673706	17.6182899475098	64575707
1617	1	-0.233363941311836	3562.30243941447	-0.972389459609985	1461.15685550672	11.6520488569708	7.32516050338745	84.4942016601563	4.47401523590088	5.40577793121338	123663914
1618	1	-0.164355620741844	2756.64637308193	-0.98640114068985	1190.60680520155	9.48950859509464	5.21341705322266	53.4131698608399	2.00188994407654	1.73699104785919	158291038
1619	1	-0.82223105430603	3229.73168038271	-0.569153845310211	1170.3758987204	10.4588869492395	2.26361393928528	121.353866577148	6.54079103469849	35.489673614502	51266970
1620	0	-0.780891835689545	2157.79064601955	0.624666273593903	1532.48121357966	10.5257127364829	3.66383266448975	137.207702636719	7.05899572372437	127.487380981445	110370958
1621	0	-0.79436844587326	2215.10177608513	-0.607436239719391	1155.17520880527	9.87013303749599	9.11886310577393	83.526237487793	5.35383033752441	83.0522537231445	113243476
1622	0	0.793775260448456	3294.60965013936	0.60821121931076	928.800101753743	13.3965401757747	13.6316585540771	60.6531448364258	1.11292791366577	60.0723686218262	110370958
1623	0	0.906194388866425	4084.06703429892	0.422861337661743	1183.6479809542	11.4959861201139	4.7312273979187	61.9589080810547	0.402421593666077	11.7466354370117	102791658
1624	0	-0.0302819833159447	3690.70793434623	0.999541401863098	1324.42845310614	12.1302216338778	13.9075145721436	78.6756362915039	27.5410709381104	44.2899322509766	83404037
1625	0	-0.649277329444885	3324.30995697725	0.760551750659943	1733.49116408246	10.2791176434389	7.6754961013794	22.7430229187012	6.79644346237183	31.2162418365479	85785743
1626	0	0.377259850502014	2876.35955542366	-0.926107466220856	1937.21896806177	9.22736923624997	4.16859674453735	20.0744113922119	8.28664970397949	41.3662452697754	69564406
1627	0	-0.233319163322449	2322.49087364048	0.972400188446045	1480.46512649997	7.86358524810465	7.32507991790771	120.157402038574	1.76544117927551	1.63916683197021	75741935
1628	0	-0.607411861419678	2399.68719221026	0.794387102127075	1156.75665926394	8.2953639274803	3.06255769729614	117.14421081543	0.424772530794144	6.13137626647949	75741935
1629	0	0.116878651082516	3359.4116480479	-0.993146181106567	942.943266725954	13.0684812510686	4.89203929901123	123.865585327148	0	49.1179389953613	142390608
1630	0	-0.447158873081207	3037.71812963847	-0.894454538822174	1231.65588709543	9.67145499938258	1.28119361400604	80.6246337890625	3.95976400375366	9.45832443237305	117632019
1631	0	-0.914701342582703	2241.00057491944	-0.404130458831787	1356.71500010547	9.25414613942743	6.70280885696411	34.6264114379883	2.20919632911682	34.4308128356934	55785539
1632	0	0.43144029378891	3437.7920267569	-0.902141511440277	1092.2560481774	11.8239831931707	7.26472091674805	75.5401000976562	5.92011404037476	51.347240447998	140693499
1633	0	-0.0265226885676384	2690.08028070292	0.999648213386536	2067.6791318045	8.2845359628968	15.7800016403198	45.6206130981445	1.39732372760773	30.6837959289551	67116583
1634	0	-0.839563846588135	3173.57208922546	-0.543261051177979	1586.02415187132	11.2037114460963	5.7811427116394	60.5318489074707	13.8295631408691	41.5027618408203	45543824
1635	0	-0.919153213500977	2229.43788894148	0.393900185823441	1262.32210799195	10.3869302505732	4.35514640808105	121.400573730469	14.2073392868042	118.445053100586	102043263
1636	0	-0.763380885124207	2549.66740930828	0.645948588848114	1589.37646263292	9.58960952374478	2.43745923042297	55.7111854553223	2.40519213676453	10.5421409606934	148622589
1637	0	1	3964.06781946691	-4.37113882867379e-08	1157.59281184425	11.1715910198989	1.4317467212677	82.3161697387695	2.60358047485352	47.0552024841309	85658848
1638	0	-0.996543347835541	2613.5880412486	0.0830745697021484	1501.71356881733	11.1714096263134	3.44554686546326	85.903923034668	16.4285125732422	95.8723220825195	124003007
1639	0	-0.619639337062836	3180.32745671892	-0.784886717796326	1012.42884588676	10.6876538899067	6.90140295028687	84.0250473022461	12.6345138549805	14.392035484314	77894733
1640	0	0.992282569408417	3617.80992478793	0.123997397720814	1056.28432254961	11.8987797273682	2.30854678153992	52.6014213562012	3.30537343025208	8.52267074584961	123663914
1641	0	0.0434280224144459	3050.82752156312	-0.999056577682495	1588.22090094703	9.49270937571126	3.29387998580933	40.9616546630859	6.8857421875	41.7177047729492	91944330
1642	0	0.996816515922546	3223.06560919737	0.0797296762466431	1060.39188237109	10.3922234074852	7.1471905708313	101.732109069824	4.24722957611084	13.0534496307373	51266970
1643	0	0.96479344367981	1619.45963225704	-0.263008743524551	1089.30530428861	13.7075549926643	1.63301467895508	133.033401489258	1.47711169719696	44.5896186828613	86189561
1644	0	-0.947087824344635	2660.04208877808	-0.320974618196487	1364.73654537499	10.2894654528502	32.2469596862793	99.6532592773438	8.30059909820557	100.087554931641	83238708
1645	0	-0.740322053432465	3145.45633950737	0.672252357006073	940.65389982726	12.00812777122	30.4377746582031	165.849563598633	7.5520920753479	53.6253776550293	83238708
1646	0	0.492008537054062	3875.8761042411	0.870590388774872	1238.58511656865	12.9903804242232	3.77901387214661	46.3850288391113	2.67464327812195	39.5270156860352	107912759
1647	0	0.52635532617569	3082.71195304001	-0.850264728069305	1285.95471103704	10.4912503624743	13.8732223510742	112.325645446777	9.68215656280518	55.252124786377	151329254
1648	0	-0.835185170173645	2521.12127203213	0.549968838691711	1158.8504945266	10.2971051654591	6.99672365188599	51.9278945922851	6.37997436523438	45.0235214233398	112062377
1649	0	0.894445359706879	4166.70922809816	-0.44717726111412	1355.59387293659	10.8597449686131	3.8379237651825	65.6433410644531	16.6493358612061	3.77471113204956	84659984
1650	0	-0.638752400875092	3515.82911546232	0.769412338733673	1015.27978173524	12.6755858428014	19.0044174194336	61.4656867980957	8.64162731170654	55.1270408630371	114874053
1651	0	0.289067834615707	2301.85070408994	0.957308650016785	1207.8641206206	11.755093142788	33.660816192627	161.958679199219	1.92493629455566	42.3339004516602	131129987
1652	0	-0.822231292724609	3306.46011070541	0.569153428077698	1608.78669386814	11.0768635911973	2.26361393928528	13.6967096328735	4.8501443862915	8.40959644317627	85785743
1653	0	0.857511401176453	2578.30186245448	0.514464914798737	1071.30880709897	14.3099850569486	3.33683586120606	74.1441650390625	9.15579891204834	14.3832149505615	170117364
1654	0	-0.602608740329742	3214.24514334771	0.798036813735962	1488.5460856524	10.3580865146291	8.72692108154297	69.0979919433594	0.527522921562195	68.1161727905273	91944330
1655	0	-0.978226125240326	2739.99419161643	-0.207542032003403	1742.40102657655	9.02989659024864	4.82113409042358	11.4260921478271	11.2659091949463	12.551586151123	69564406
1656	0	-0.624672055244446	3578.15976740465	0.780887186527252	1064.407483522	12.1424659780901	3.6640772819519	57.2357521057129	1.05347716808319	56.0707550048828	100065711
1657	0	-0.992877721786499	3296.80866192396	0.119137838482857	1155.81551792942	11.0572772016151	7.17576885223389	96.3077621459961	6.85681247711182	55.1495475769043	69307511
1658	0	0.70710676908493	2619.74578056243	-0.70710676908493	1624.66061756136	9.14087261788677	8.64446449279785	23.5861625671387	0.392388164997101	9.93573951721191	158291038
1659	0	0.883750915527344	3348.92103380343	0.467957645654678	1023.72190617591	11.5009770130936	2.75318121910095	70.8944396972656	4.0576605796814	40.3519897460938	140693499
1660	0	0.832061469554901	2799.09392384591	0.554683446884155	15853.302940499	9.82991051268186	7.19241046905518	129.147476196289	9.2480354309082	36.468879699707	38457200
1661	0	0.141518011689186	3188.67784748824	0.989935696125031	1170.66264773825	11.1491033711075	1.01304697990417	81.2289962768555	10.3944873809814	80.7272109985352	107234394
1662	0	-0.768208384513855	3285.28303943092	0.640199899673462	1853.32447966859	9.43822107514785	2.23628163337708	25.2261123657227	6.02324438095093	54.5454788208008	85785743
1663	0	0.999856472015381	2936.77626177325	-0.0169424489140511	1207.9101406125	10.8599266145768	8.39184856414795	81.376708984375	0.848436534404755	93.1685485839844	83238708
1664	0	-0.975257635116577	1861.7147773065	-0.221071258187294	1735.55189016747	7.9767223176409	21.0321273803711	128.628967285156	11.4927759170532	122.531036376953	112062377
1665	0	0.998184144496918	2566.60813059805	-0.0602367259562016	1136.89331622154	8.78784431198312	30.1587657928467	64.9407730102539	6.3101053237915	47.5738334655762	40554866
1666	0	0.81734025478363	2588.05903704163	-0.576155304908752	1193.51757428487	10.6242162503978	10.5689344406128	73.0086135864258	13.156286239624	52.2431640625	112062377
1667	0	-0.967871963977814	3213.19587773837	-0.251443475484848	1394.77916395113	11.4699019066985	35.9727172851562	182.359527587891	5.51913022994995	125.312690734863	126736119
1668	0	-0.800023376941681	3335.77265843608	-0.59996885061264	1161.45135662659	11.0105222391583	7.12480974197388	90.1115036010742	2.02443528175354	73.1510009765625	98903904
1669	0	-0.808712899684906	731.530553011038	0.588203549385071	1015.58381446738	13.3908427311592	3.89056944847107	67.0628128051758	3.28968501091003	22.6730289459229	128277292
1670	0	-0.287347614765167	3560.07782152953	0.957826375961304	964.940524734108	12.8966215224271	27.5652484893799	77.53369140625	7.94530582427979	86.8205337524414	149551825
1671	0	-0.0475540198385715	3130.35045712521	0.998868644237518	965.821447854322	12.8364582637916	3.00863194465637	64.9922790527344	7.80039119720459	43.1425399780273	102043263
1672	0	0.524758160114288	2611.04007235842	-0.851251363754272	1563.74129148168	9.59007952095215	12.1001691818237	82.2081909179688	5.69067335128784	58.825065612793	126736119
1673	0	0.194422900676727	4028.54519831402	-0.980917811393738	932.937928153143	14.2858090975833	29.5009822845459	75.7326965332031	2.66640281677246	53.7599105834961	149551825
1674	0	-0.998618006706238	3083.82357303652	0.0525551922619343	1094.39685487899	11.9433230699675	18.4157657623291	72.1827163696289	0.532799243927002	80.2536087036133	124003007
1675	0	-0.945191323757172	3251.95025976634	0.326517075300217	1014.33846853221	10.6655430944712	8.27712154388428	80.7872772216797	1.43056130409241	2.76224899291992	77894733
1676	0	-0.774018585681915	2631.01521849167	0.63316285610199	2094.68431174306	8.18756953376487	4.06483602523804	74.0197067260742	1.45091068744659	2.64636540412903	69564406
1677	0	0.658463895320892	2467.06001408732	-0.752612292766571	1802.15169049729	9.99972530030855	3.04295492172241	13.1599884033203	5.83006429672241	10.7017993927002	81620219
1678	0	-0.668974637985229	3048.27932893486	0.743285238742828	1009.02596928411	13.4055142612925	3.84842824935913	44.1321640014649	0.543661832809448	43.7964553833008	142390608
1679	0	0.988616347312927	3157.1722136631	0.15045827627182	1341.87885443255	10.6777956621331	13.0967311859131	107.391403198242	4.49705839157104	16.3368816375732	160170686
1680	0	-0.351162761449814	3728.64553084299	-0.936314463615417	1191.39760587243	11.4674313924656	2.44581770896912	70.8081588745117	5.12002468109131	12.4371738433838	113514571
1681	0	-0.136644527316093	2863.2320888469	-0.990620136260986	1033.52515101573	11.2016058598409	8.32748603820801	108.725456237793	3.56491851806641	126.318557739258	124003007
1682	0	-0.971206724643707	1860.78432534813	0.238238260149956	1261.83436867465	12.6537828074252	7.76851558685303	49.7707214355469	3.02490186691284	48.8324813842773	104290091
1683	0	-0.826927900314331	3932.64771022796	-0.562307953834534	1018.27738329047	13.3745572792699	4.32246160507202	65.6192855834961	14.5979900360107	49.8085632324219	91538842
1684	0	-0.726983845233917	3610.08862311374	-0.686654567718506	1132.96581544671	11.6866087146452	7.05721616744995	49.4385375976562	4.63155031204224	44.4583740234375	98903904
1685	0	-0.805785715579987	3307.77867272457	-0.592207193374634	1258.88406147806	10.5998701207808	14.4405183792114	68.8520965576172	7.29268741607666	31.7819423675537	77894733
1686	0	-0.254431813955307	1686.531081789	0.967090725898743	1085.76888651522	11.9693234297536	2.81193828582764	46.7063598632812	6.50615310668945	46.5741653442383	103266555
1687	0	0.980580687522888	2666.60260081342	0.196116089820862	1608.14894002237	9.61051656936165	7.26462650299072	65.9508590698242	1.95708322525024	49.9660453796387	61025400
1688	0	0.999653220176697	2494.6222343558	-0.0263321194797754	1086.02937449865	10.2930175927554	10.7617464065552	61.1294326782227	4.04920959472656	17.7381381988525	107811053
1689	0	-0.99805349111557	3660.58936648106	0.062364149838686	1068.68162311767	12.4127519854517	4.58273410797119	11.0551271438599	1.36397421360016	9.91673946380615	140693499
1690	0	0.948714196681976	2700.67053362784	-0.316135048866272	1192.4609543577	10.0709089717757	2.26374650001526	114.274116516113	1.33204209804535	104.374908447266	95310545
1691	0	0.983265519142151	2491.67086167888	-0.182178407907486	2009.49058680342	8.20364595447002	3.92705464363098	38.6690711975098	9.3944091796875	20.0030403137207	86468901
1692	0	0.725947737693787	2361.32041302601	0.687749862670898	1045.27471580039	12.60347437475	7.45564889907837	77.7191696166992	18.8913288116455	60.9282379150391	131129987
1693	0	-0.658227145671844	3631.72694354668	-0.752819418907166	938.432594313339	13.7924662598422	32.3860397338867	102.243293762207	18.4751663208008	70.569465637207	149551825
1694	0	0.956767201423645	2932.37123207721	0.290854841470718	1053.80766142752	11.3503987669338	33.1543617248535	103.134567260742	7.04776048660278	115.33447265625	124003007
1695	0	0.718789339065552	2656.10372863496	-0.695227980613708	1192.51267202334	10.5485750278093	32.4761199951172	109.563194274902	4.47669649124146	118.171981811523	124003007
1696	0	-0.0158864166587591	3419.48605818704	0.99987381696701	1264.2564547455	11.9425067764263	8.95173835754395	63.6133918762207	2.47945737838745	62.8877449035645	107912759
1697	0	-0.832037270069122	3067.03634789314	0.554719686508179	1210.01842727282	11.7277324672759	2.06467270851135	108.252548217773	1.25964868068695	30.4201736450195	113514571
1698	0	0.99936318397522	3271.28116091356	-0.0356821790337563	1589.89808958464	10.7123515556134	7.97476053237915	28.6143360137939	8.35485172271729	31.409818649292	85785743
1699	0	-0.832154452800751	2316.69274465979	0.554543912410736	22786.9846372466	8.53802298195472	1.03284132480621	109.889549255371	14.136157989502	104.330047607422	92159237
1700	0	0.998275339603424	1961.14164864675	0.0587052516639233	1247.92332068078	10.4295938764028	2.43791031837463	90.6136932373047	9.14436340332031	20.5643157958984	103266555
1701	0	-0.998920559883118	2231.43367530717	-0.0464505702257156	8757.40060661796	8.69290680951194	12.1464023590088	105.375801086426	4.0949239730835	68.4903945922852	107811053
1702	0	0.790970027446747	2056.53743636486	-0.611854910850525	1083.056599779	10.089370635651	9.50974082946777	107.996421813965	2.29686331748962	60.6030731201172	131129987
1703	0	-0.209575653076172	2518.79735536929	-0.97779244184494	1067.43864917081	10.7781468987959	4.09452486038208	26.4162635803223	6.1537971496582	8.60968780517578	95406448
1704	0	-0.554641604423523	2675.75905237529	-0.832089364528656	1809.81651976217	8.69745071867696	4.12457609176636	84.9962997436523	10.623987197876	18.030345916748	65295829
1705	0	0.432743489742279	3450.22505285542	-0.90151709318161	1077.5794197075	11.6760160226857	7.89383268356323	61.2867393493652	8.29662704467773	48.6382026672363	160170686
1706	0	0.707160770893097	3975.7522723388	0.707052826881409	1153.30272469822	13.5429106985433	3.2376389503479	29.8485450744629	0.679989874362946	14.4304761886597	107912759
1707	0	-0.499726176261902	3312.70609633191	-0.866183459758759	1793.22657324809	10.9558289100136	8.53537464141846	39.9879722595215	15.1845092773438	15.1814479827881	63606313
1708	0	0.38274297118187	2213.76543776189	-0.923854887485504	1144.7123603216	9.45199274498544	20.7490634918213	72.1377716064453	1.43345808982849	11.3529767990112	95406448
1709	0	0.70710676908493	2430.02516448357	0.70710676908493	1289.93458489672	10.411213418766	2.02511525154114	115.890609741211	11.9051904678345	95.1114120483398	112062377
1710	0	0.994310855865479	2124.55218366437	-0.106517434120178	1536.81899649358	8.2125603880359	15.727427482605	77.3102951049805	1.84359049797058	58.0733642578125	107811053
1711	0	0.237392440438271	2303.77647380757	-0.971413850784302	1539.36048976482	8.14502388159606	13.0412931442261	103.535514831543	10.5506725311279	103.65705871582	81592507
1712	0	-0.832054197788239	2973.04326524924	0.554694294929504	1387.40484110975	10.7627474672279	13.1898593902588	150.84049987793	8.04063987731934	151.319473266602	126736119
1713	0	0.0767823085188866	2717.37379987628	-0.997047901153564	1326.02420621347	9.34336436500536	1.86668491363525	43.7376670837402	0.338389307260513	6.42324209213257	158291038
1714	0	-0.707106709480286	2125.79562515166	-0.707106828689575	1829.47732578461	7.38897706938814	2.42929840087891	45.1270370483399	4.160728931427	34.6750679016113	103558310
1715	0	-0.469719886779785	3588.13355399414	0.882815539836884	935.920778400771	13.4803227129038	36.8860206604004	127.981964111328	20.8675155639648	40.9580535888672	149551825
1716	0	0.999131321907043	2035.98610478217	-0.0416728369891644	1263.37140563066	10.5092217501895	6.84839010238647	52.0811386108398	0	23.3448619842529	103266555
1717	0	0.406083852052689	2577.88588135384	0.913835823535919	1604.03532379061	8.90709264076744	5.62465333938599	85.8655624389648	1.84495985507965	3.08408784866333	158291038
1718	0	0.658518850803375	3048.5625447939	0.752564191818237	1285.8730851438	10.7399500329814	6.06807518005371	93.8662261962891	6.27232646942139	58.9444847106934	160170686
1719	0	0.319378107786179	3043.39544642758	-0.947627365589142	1042.1760015724	11.8328859911722	25.5248355865479	93.2187728881836	6.61799335479736	116.001037597656	124003007
1720	0	-0.762510418891907	3043.2531514501	-0.646975994110107	6669.05826578024	10.0308616990922	12.2097444534302	111.533325195312	2.09955167770386	16.6016483306885	87725023
1721	0	-0.908488154411316	2599.13867878652	0.417910605669022	1478.12096757316	9.5290804328433	28.8266944885254	36.8741149902344	11.1055603027344	31.7210597991943	134304366
1722	0	0.044063039124012	1980.61468279361	-0.999028742313385	1574.21200388235	8.45821785790274	18.795446395874	38.1258163452148	4.63503932952881	34.5642242431641	95310545
1723	0	-0.727608919143677	2683.57361939553	-0.685992181301117	1438.57011796985	10.6344158591834	6.85752058029175	25.6221294403076	4.25418901443481	49.4058799743652	92159237
1724	0	-0.998275339603424	3151.20984772537	-0.0587054006755352	1025.91934654623	12.1704944577514	2.43791031837463	62.2597351074219	2.57767653465271	33.2455101013184	124003007
1725	0	-0.836243391036987	2861.23667973849	-0.54835844039917	1154.48979306064	11.2216077817679	20.0381717681885	125.522201538086	3.26528263092041	114.087463378906	55300016
1726	0	-0.919843196868896	3047.24412619628	0.392286241054535	13561.3331935228	10.6239603081895	36.4741020202637	142.002670288086	11.0455675125122	56.0088996887207	38457200
1727	0	1	2011.37906889799	-4.37113882867379e-08	1625.30432761701	7.95966052353848	28.1466732025146	91.3095550537109	11.8884420394897	38.1670761108398	107811053
1728	0	0.216014429926872	2846.06174991381	-0.976390182971954	1194.01930997771	10.713704127603	16.1368656158447	197.11051940918	4.91832971572876	15.480580329895	119524583
1729	0	-0.690079510211945	3171.99317115101	0.723733603954315	926.733197220161	11.9842817694303	16.5450973510742	177.403579711914	0.987090706825256	44.4145164489746	149551825
1730	0	-0.110441297292709	2482.16233181705	0.993882656097412	20091.876607766	13.763227698402	3.88558316230774	94.847282409668	8.0933837890625	14.1693916320801	116427492
1731	0	0.0587429329752922	2675.36030992532	-0.998273134231567	1772.97183086072	8.15758537513983	9.66448879241943	94.6022491455078	0	0	65295829
1732	0	0.707085728645325	3733.852872726	0.707127809524536	1476.11970357195	10.828913184605	8.24816226959229	20.7302074432373	1.23857879638672	17.2032127380371	102791658
1733	0	-0.995327234268188	2865.97527853303	0.0965595319867134	1726.70191019334	9.05014628093642	33.946460723877	62.4268989562988	4.18556690216064	30.3107681274414	64575707
1734	0	-0.0994917973875999	2785.57770276737	-0.995038390159607	1679.1924389662	8.92287856401229	2.87630367279053	86.8738708496094	2.61120676994324	48.3365249633789	134875302
1735	0	0.995351374149323	2888.41300329956	0.0963104218244553	1254.28863760894	12.1740898029028	17.2991180419922	75.7122344970703	0.224541887640953	2.27440667152405	83645605
1736	0	-0.77686595916748	2934.24454802823	-0.629666030406952	1201.83405409626	11.1419940705913	16.999210357666	224.104675292969	6.48468208312988	65.0989685058594	119524583
1737	0	-0.419031262397766	2781.45311526808	-0.907971799373627	1784.27362875899	8.52428970618282	4.09486532211304	40.2920036315918	13.5099468231201	15.3464431762695	75298933
1738	0	0.994394242763519	2932.47731076121	-0.105735927820206	1956.42038398097	8.90185544913545	6.73888874053955	58.1687774658203	5.49134731292725	5.58863258361816	79647257
1739	0	0.70710676908493	4447.929480016	-0.70710676908493	1143.35866721778	11.049442720443	1.21519529819489	88.8474044799805	12.035117149353	14.674521446228	84659984
1740	0	0.892497599124908	3854.30859911656	-0.451052129268646	1098.12684223683	13.077051148615	14.6010150909424	90.3096313476562	1.62934982776642	48.5790328979492	151329254
1741	0	-0.992279350757599	2297.87693232103	0.124022766947746	1196.08224212758	11.4167235319976	9.15984630584717	85.2648391723633	5.85489845275879	49.6322135925293	111553820
1742	0	-0.177007362246513	3212.90906313122	0.984209537506104	1632.58553291053	10.7355955290702	19.4468955993652	53.3009567260742	2.07027244567871	58.2380256652832	45543824
1743	0	-0.184306249022484	1973.58034486219	0.982868850231171	2221.50388320769	7.04260193249915	4.6535792350769	23.1946506500244	2.59109973907471	23.180814743042	103558310
1744	0	0.209542155265808	2001.29685607713	-0.977799594402313	2136.53930999473	8.4641512370806	15.9793825149536	83.1624145507812	7.12762212753296	50.4320945739746	105286670
1745	0	0.095445342361927	2878.52752753245	0.995434701442719	1967.00945094887	9.07253778393453	10.3891286849976	12.4416208267212	5.67258262634277	45.5835037231445	69569645
1746	0	-0.733786404132843	3168.22335299235	0.679380238056183	1106.92887272997	10.9944765418965	5.25591039657593	30.0967140197754	5.88943386077881	30.0344505310059	140693499
1747	0	0.70710676908493	749.108427456772	0.70710676908493	1065.60312491535	13.7019717315975	5.05090713500977	29.5665740966797	4.52433109283447	5.85412883758545	128277292
1748	0	0.822762668132782	2376.06520209333	-0.568385064601898	1612.56852533616	9.05418015059991	32.1689491271973	182.131683349609	9.56439208984375	88.1124649047852	98852450
1749	0	0.546267032623291	2342.04863070986	0.837611079216003	1337.89220272374	9.35936662482652	15.3541622161865	18.1693859100342	1.96810615062714	17.9407653808594	55785539
1750	0	-0.771129071712494	3645.5477831163	0.636678814888	957.877740884082	13.6153720919835	32.3004989624023	90.9351806640625	12.9572944641113	91.8921356201172	149551825
1751	0	-0.244903475046158	2271.21899222491	0.96954745054245	1937.30782326405	7.60460115075573	36.693359375	131.845443725586	13.7988500595093	36.2655944824219	96046771
1752	0	0.707058846950531	929.635973555312	0.707154750823975	896.838550239085	12.9067347368331	3.64122271537781	96.3270721435547	4.25225114822388	38.5564880371094	85555161
1753	0	0.874190866947174	3602.22417582736	0.485582500696182	1241.62248866035	11.1944985199183	1.47459816932678	32.9141006469727	2.97255110740662	11.1879911422729	102791658
1754	0	-0.168909221887589	2921.17973611067	-0.985631585121155	1414.77809558501	11.7399771761626	53.4071960449219	60.1539649963379	2.69894337654114	2.43222403526306	105701840
1755	0	-0.657944560050964	3401.76017130649	0.75306636095047	1091.0126898893	10.8945576830873	17.5038814544678	170.286972045898	0.0801759585738182	38.4229469299316	45947091
1756	0	0.904816448688507	4234.68772673863	-0.425801813602448	1064.67139272031	14.2214184920078	10.6405763626099	107.648452758789	2.78180360794067	90.2193298339844	114874053
1757	0	-0.515973687171936	3229.01727016944	-0.85660445690155	16107.2476502413	10.0828255183404	26.5219078063965	110.006927490234	2.99374032020569	68.1166229248047	45947091
1758	0	0.443607270717621	2384.65143587945	-0.896221280097961	17350.1929940865	8.26413505614043	15.4380331039429	45.0799217224121	2.28825879096985	6.42874097824097	74560067
1759	0	-0.640199542045593	2743.54189182004	-0.768208622932434	19027.5977854742	9.3760968038803	2.23628163337708	90.3789825439453	10.7975177764893	78.3716812133789	92159237
1760	0	-0.916335642337799	3186.40841152001	-0.400411039590836	1202.98939756199	11.1164617204117	32.9967422485352	58.2737007141113	5.71811151504517	31.2568073272705	114874053
1761	0	-0.970140099525452	2495.16174309408	0.242545127868652	1371.86722864139	9.99214300875254	12.7768449783325	66.1371002197266	17.1824073791504	63.7563934326172	92159237
1762	0	0.486534148454666	1862.66776074797	-0.873661577701569	1071.23677825698	12.5348902861164	25.5418491363525	13.5788516998291	8.23818969726562	13.1514825820923	103266555
1763	0	0.554700136184692	2233.49716163735	0.832050323486328	1234.52001263769	10.0173951613129	9.21616554260254	129.458068847656	13.8903455734253	114.236618041992	102043263
1764	0	0.500413537025452	3011.1699215986	-0.865786492824554	1391.5336043551	10.399546956039	43.3568267822266	79.4425277709961	3.38944602012634	6.81299304962158	61025400
1765	0	0.900168180465698	3561.62772327078	-0.435542494058609	1043.01180961637	12.9498142329829	9.77007007598877	93.2715759277344	3.31695675849915	48.2405281066895	114874053
1766	0	-0.870995998382568	2123.90295530235	-0.491290092468262	1663.67518155395	8.42036686425786	12.6194534301758	140.781829833984	7.76904153823852	105.496604919434	112062377
1767	0	-0.332538843154907	2836.85517225134	-0.943089544773102	1545.18438950259	9.70182744998247	24.6362075805664	117.278228759766	3.75795984268188	14.1249895095825	38457200
1768	0	-0.554758429527283	2819.58538383628	0.832011461257935	1848.7714991762	9.0017460120953	2.06515693664551	6.8485050201416	2.43745923042297	6.65435123443603	69564406
1769	0	0.672099411487579	2759.48849794888	-0.740460932254791	1783.81899044642	8.70537063258375	12.3777904510498	61.0742568969727	3.98360562324524	37.5752182006836	75257813
1770	0	-0.986399412155151	2466.24003221226	0.164366126060486	1098.25805583254	10.6094558461765	3.48071694374084	37.4143829345703	5.09017562866211	23.5209808349609	95406448
1771	0	-0.241330459713936	2006.30986400854	-0.9704430103302	1005.3290080338	11.5048127643131	25.9610652923584	137.409957885742	10.2674970626831	41.5474739074707	131129987
1772	0	-0.624689221382141	2914.08580928524	-0.780873477458954	1348.80630025957	9.7959210466007	14.3659744262695	88.2960815429688	6.82625102996826	19.4713344573975	53732634
1773	0	-0.835697770118713	2858.77795616053	-0.549189567565918	1241.56656757443	9.3265224021341	11.8273706436157	39.1731796264648	5.65750885009766	29.020486831665	140806485
1774	0	-0.0691356137394905	3389.8275687184	0.997607290744781	946.500872855262	11.2941703314567	14.2037239074707	126.785491943359	0.991499364376068	52.6116104125976	123663914
1775	0	0.566532790660858	2312.35434392269	0.824039161205292	1213.20957439737	10.0755910787257	5.54518127441406	80.4597625732422	15.7331638336182	31.0108985900879	111553820
1776	0	-0.74920642375946	2313.66432072423	-0.662336587905884	1281.14916705422	7.96685417171433	12.9660682678223	44.5557136535645	4.31606388092041	26.5225944519043	61252909
1777	0	-0.899269342422485	3623.55255056446	-0.43739527463913	1271.94131938691	12.2736347210014	71.9226303100586	54.8245544433594	2.9816746711731	57.8615264892578	144948305
1778	0	-0.945949912071228	3345.33200716023	-0.324312686920166	1133.75200385788	10.9640705591653	10.4811744689941	70.2488174438477	5.89377164840698	37.1448097229004	160170686
1779	0	-0.992420494556427	3114.65321703028	-0.122888505458832	1143.01524087296	10.2172251079962	14.8155488967896	81.3189926147461	7.18716621398926	56.9795799255371	140806485
1780	0	0.916176557540894	2062.17940052769	0.400774836540222	1966.87162584315	8.52683934175203	4.9906792640686	112.334426879883	1.38096642494202	80.3318252563477	112062377
1781	0	0.807152390480042	2195.68996448293	0.590343177318573	9165.03306074477	7.92769274014255	11.7243499755859	102.840950012207	1.47256469726562	21.7945365905762	38457200
1782	0	-0.0654175728559494	3756.29538319941	0.997857987880707	1086.59912552576	12.6491586715924	16.9959564208984	85.9751968383789	4.06047296524048	26.6212825775146	100065711
1783	0	0.998615026473999	4052.27139697197	-0.0526126027107239	1087.14005859058	11.3431996509757	2.72313189506531	74.8789443969727	6.09649467468262	27.6550617218018	85658848
1784	0	-0.672680854797363	2833.1210079028	-0.739932715892792	1498.7115225075	9.4663683709496	4.25094604492188	55.8343849182129	13.1964750289917	23.1135959625244	158291038
1785	0	0.613962948322296	3111.522728856	-0.789334833621979	1451.18262608392	9.89924148524675	3.26276922225952	55.0509071350098	0.333013743162155	21.6313915252686	134875302
1786	0	-0.966485977172852	2751.34788153328	-0.256719470024109	1678.24164254436	9.06134583240674	18.3192596435547	108.876556396484	3.52675366401672	73.517219543457	96046771
1787	0	0.863380014896393	2780.82081377777	0.504554212093353	1135.02642092964	10.4718480655835	12.5692501068115	117.549957275391	7.01611185073853	99.6811141967773	95310545
1788	0	-0.815939962863922	2806.59405475878	-0.578136622905731	1350.40378396862	10.5759515465232	31.3717880249023	231.876190185547	7.34924459457397	87.4591293334961	119524583
1789	0	0.848680019378662	3063.44166869649	0.528906643390656	1162.05268256005	10.1569679433804	11.4892845153809	92.592056274414	2.07055449485779	26.6145095825195	69307511
1790	0	-0.755733668804169	3485.63443592365	0.654879093170166	963.48385828758	11.5392813377883	2.84095478057861	100.380111694336	4.49706315994263	86.0187225341797	160170686
1791	0	0.989947199821472	2338.95662966491	-0.141437351703644	1339.15447352121	10.2890033624846	6.05479192733765	90.8372802734375	4.06366443634033	73.7286224365234	112062377
1792	0	0.994724035263062	2704.50915726277	0.102586984634399	2269.23923102006	10.4299256927052	29.2685394287109	40.5993576049805	1.91637754440308	18.4225025177002	114874053
1793	0	-0.650802433490753	2611.76201630521	0.759247124195099	2036.99651385482	10.3288347231095	5.26721811294556	42.7703742980957	3.53401231765747	42.4055404663086	100859519
1794	0	-0.880482912063599	4151.01782241562	-0.474077939987183	1137.75138085246	11.4483304461222	8.39874935150146	63.0539474487305	3.13880491256714	15.7465448379517	102791658
1795	0	-0.95504766702652	2885.63934577808	-0.296452283859253	1453.97408013903	9.62254871983869	4.34099102020264	78.621223449707	5.66944217681885	22.5140151977539	70230815
1796	0	-0.999315083026886	2957.27511866229	0.0370050929486752	1472.82619379804	8.76718200131237	3.8640022277832	86.920539855957	7.09307956695557	31.4883823394775	117632019
1797	0	-0.262039691209793	2638.45589938388	-0.965057075023651	1420.85464216705	9.25139214790723	21.3640022277832	55.2898826599121	5.06449842453003	6.46848058700562	158291038
1798	0	-0.923085331916809	2457.37612491234	-0.38459512591362	1084.91448526202	10.5220555465119	3.71918678283691	14.431565284729	1.49447584152222	11.5337362289429	105286670
1799	0	0.0637079626321793	2818.94634333271	-0.99796861410141	1269.3224249694	9.80612696628259	6.71531915664673	94.1900405883789	6.73798131942749	29.7115249633789	61025400
1800	0	-0.87884396314621	3206.20851220899	-0.477109342813492	1036.39150711345	10.4313243693265	5.68558311462402	77.9550399780273	0.329761475324631	0.465239584445953	87725023
1801	0	0.447213590145111	3943.97915615854	0.894427180290222	1203.59573093715	13.4048330815246	0.640403211116791	34.5334358215332	3.23286080360413	24.6279563903809	107912759
1802	0	0.967724084854126	1803.00767082246	0.252012103796005	1264.28221983892	10.3884219519604	26.3817749023438	77.5645370483398	2.05416488647461	59.0219497680664	103266555
1803	0	0.863775551319122	1764.26894482421	-0.503876745700836	1045.31581333808	12.4245816017951	29.0607089996338	32.9881896972656	10.0619049072266	32.6374320983887	103266555
1804	0	0.205996111035347	3297.84888115421	-0.97855281829834	1239.02331921364	11.3622460601607	5.54491376876831	96.3264389038086	0.815727174282074	44.816520690918	140693499
1805	0	0.997296690940857	3945.85006094276	-0.0734798088669777	1046.50328204653	13.3391358359371	25.4678783416748	135.015747070312	4.63474750518799	130.257034301758	100859519
1806	0	0.933336555957794	1452.23333184821	-0.359002679586411	1163.68804505226	13.2423532742921	5.96374845504761	86.7626647949219	2.55127429962158	45.4443969726562	104290091
1807	0	-0.282136708498001	2385.32352301301	0.959374189376831	1843.99546410349	7.56821895387453	2.53681898117065	78.2673110961914	2.92109751701355	52.7691268920898	151012044
1808	0	-0.169898688793182	2542.36624974529	-0.985461533069611	1424.53591981046	9.71229607829112	4.20785808563232	38.7738304138184	4.98705434799194	27.3543167114258	55300016
1809	0	0.0475817024707794	802.206221784165	0.998867332935333	1075.53414358987	13.8124500463521	6.00094413757324	37.0359191894531	0.0555478744208813	14.3845205307007	128277292
1810	0	-0.329353302717209	3136.00656918353	-0.944206774234772	1306.87774529898	9.56165376472032	6.49517154693604	32.0078392028809	2.28993439674377	77.532829284668	85785743
1811	0	0.8765789270401	3400.47156081214	-0.481258124113083	1806.53555625513	9.49750747033644	16.2201995849609	45.3647689819336	8.55429553985596	43.3169860839844	84659984
1812	0	-0.948663949966431	2815.34043403557	0.316285759210587	1023.46671647863	12.7384278210757	1.81102705001831	79.855842590332	6.62868499755859	16.3094673156738	142390608
1813	0	0.463450491428375	3131.27710300953	0.886122822761536	1789.95267104356	10.7049344256294	33.9913902282715	66.7698287963867	10.4010553359985	22.2923908233643	148567802
1814	0	0.967863023281097	3237.85676036366	0.251478046178818	1195.87887257331	10.2307215486019	18.1616134643555	108.92098236084	1.05486309528351	37.88818359375	77894733
1815	0	0.596675336360931	3239.77963570826	-0.802482724189758	964.619119316088	10.1589008413569	6.9276237487793	97.6400833129883	4.41548013687134	45.2047538757324	45947091
1816	0	0.981878459453583	2591.3002557924	0.189511850476265	2329.27136529149	7.63225503228543	16.1851100921631	40.9828224182129	8.21127319335938	30.1699619293213	67116583
1817	0	0.970138132572174	3249.9893124032	0.242553055286407	1489.88936683717	11.0321222907539	9.3650598526001	80.1535949707031	0.5970179438591	4.8821234703064	148567802
1818	0	-0.237026870250702	1989.93458802693	0.971503078937531	1109.60644912068	12.2698278452857	36.8270683288574	47.8223571777344	4.99453401565552	31.9028415679932	103266555
1819	0	-0.425789028406143	2492.23965941306	-0.904822468757629	1396.30064516648	8.98702860393937	5.3667163848877	11.6467800140381	1.07251727581024	11.2414970397949	134304366
1820	0	-0.145981654524803	2546.1569565687	0.989287316799164	1175.14320571028	9.9812557424213	8.76338386535645	42.4670295715332	9.6430492401123	45.9904556274414	112062377
1821	0	0.336355924606323	3374.63211337585	-0.941734910011292	1075.08507560067	11.0156177782736	8.45572757720947	166.008682250977	0.889728903770447	51.1008605957031	133085386
1822	0	-0.70710688829422	2420.0619064655	0.707106649875641	1032.36794575831	12.5362880195103	2.63167190551758	27.2104663848877	2.20691657066345	25.8516254425049	116427492
1823	0	1	2651.81907506945	-4.37113882867379e-08	1543.12472586559	9.95459548750233	3.14802646636963	38.9631385803223	14.3623743057251	39.4665565490723	107234394
1824	0	0	2438.83536955529	1	1107.96478187722	10.7714915051201	0.286406576633453	29.2100486755371	0.433748871088028	10.8263483047485	95406448
1825	0	0.94973886013031	3385.47981735038	0.313043296337128	1113.74035716673	10.7420494410845	25.2290077209473	161.247314453125	0.65238755941391	69.4214401245117	45947091
1826	0	-0.806380033493042	3433.78410889845	-0.591397702693939	1105.63012113507	11.4861394484042	2.66257214546204	21.3435649871826	11.6340017318726	20.9770050048828	160170686
1827	0	0.997003972530365	3133.06756151118	0.0773503631353378	1402.14321125486	11.2251351766819	30.1884803771973	207.929351806641	2.6217360496521	101.124000549316	98852450
1828	0	0.287283509969711	3036.44768860336	0.957845568656921	1831.26605224791	9.48010285240861	2.98815512657166	23.4698314666748	3.94541716575623	30.4186782836914	69569645
1829	0	0.857482373714447	2063.48991406098	0.514513373374939	1271.72926714253	10.441219611553	5.82646083831787	62.2119140625	0.377319872379303	10.5513877868652	103266555
1830	0	-0.526409149169922	3242.07700331387	0.850231349468231	1192.65821810677	10.8803089951056	3.53336644172668	78.6529846191406	0.520344614982605	48.9694480895996	160170686
1831	0	0.341768175363541	2915.09669204864	0.939784288406372	1021.48564984431	12.407617658654	3.34928750991821	88.0974426269531	6.01282501220703	10.9284315109253	102043263
1832	0	0.832058966159821	2502.76993050102	0.554687201976776	1527.44251054078	8.58845202513129	3.09598827362061	78.9380035400391	0.0518198311328888	38.3146362304688	75257813
1833	0	0.99920129776001	2555.73717786479	-0.0399601571261883	1568.77722796136	9.59363028495997	3.5790114402771	11.1170215606689	6.2290210723877	10.1074743270874	126736119
1834	0	0.825275957584381	3328.91291014049	-0.564729690551758	1132.07277790086	10.9241610354253	3.29415249824524	79.4567489624023	2.28045129776001	20.5406875610352	160170686
1835	0	-0.73997175693512	3631.98543973377	-0.672637939453125	1104.53987112661	12.3860006420379	4.25095796585083	18.7123394012451	1.7311954498291	1.79911541938782	127080929
1836	0	-0.321743249893188	3213.49279222772	-0.946826934814453	1715.52196308732	9.81746321882016	15.2139711380005	39.7760963439941	12.8768844604492	12.6528921127319	88589527
1837	0	0.894427239894867	1356.06407497821	-0.447213530540466	954.168516829486	13.3289018189127	5.11140012741089	113.84049987793	8.21041297912598	20.7499504089355	85555161
1838	0	0.187105655670166	2188.38730925926	-0.982339799404144	1247.1526571287	9.55006976825059	28.1218910217285	100.377586364746	2.26329684257507	77.8327713012695	113243476
1839	0	0.997054219245911	3606.79797434524	0.0766999870538712	1162.59956527311	12.4216910947098	7.42865514755249	72.4181213378906	0.202687218785286	12.7172613143921	151329254
1840	0	0.806384086608887	1810.57840310504	0.591392159461975	1135.48352714866	11.8315268756201	5.31345176696777	128.925521850586	1.97779989242554	7.87822103500366	131129987
1841	0	-0.666856586933136	4115.74152785136	-0.74518609046936	1152.15300517325	10.8581434288339	3.647052526474	50.2124710083008	3.4419732093811	9.79468536376953	84659984
1842	0	-0.99357283115387	3142.40313439147	-0.113194510340691	1149.56457011539	10.4092218230171	11.2426042556763	90.7079696655273	7.8309497833252	72.9026870727539	83404037
1843	0	0.880896389484406	3076.1484026598	0.473309189081192	1332.02219954256	9.77582201941159	20.8217391967773	97.4674377441406	12.7175693511963	33.8983192443848	130015920
1844	0	-0.0494450964033604	3622.95178065265	-0.998776853084564	1193.05832568048	11.8612539779419	14.1874341964722	51.3193969726562	6.927978515625	50.6986923217773	98903904
1845	0	-0.994391798973083	3963.70023727965	-0.105758868157864	947.399114785088	14.1403426777272	6.73907852172852	84.7374725341797	5.69045305252075	62.7789535522461	149551825
1846	0	0.813726544380188	3421.88028714726	-0.581247866153717	992.293909511561	12.7784591650105	16.7560844421387	63.7287292480469	9.09773063659668	30.7863082885742	55300016
1847	0	0.579515755176544	251.858068401907	0.814961016178131	1114.30904099649	13.1495705011793	15.4339284896851	24.2890529632568	4.9702410697937	15.4891147613525	128277292
1848	0	0.806395649909973	2556.8203686038	0.591376423835754	1615.35241387285	9.00755573209347	10.5373229980469	12.6848258972168	8.15355777740479	12.5251770019531	134304366
1849	0	0.973528981208801	2292.67060678813	-0.228563576936722	1144.39923384131	12.5127714310645	16.4527854919434	125.358238220215	6.34581851959228	12.1996726989746	113514571
1850	0	-0.998275339603424	3922.53115211753	0.0587054267525673	32918.5840433562	14.5593406172425	2.43791031837463	44.4056053161621	1.79443454742432	24.9645977020264	112480475
1851	0	-0.0525790750980377	4083.2429021234	-0.998616755008698	1093.81544496719	13.8742099262961	5.43418025970459	9.78487968444824	7.27448320388794	9.52587890625	107912759
1852	0	-0.447209626436234	3603.72325482973	-0.894429206848145	1155.49027579669	11.7239455777108	16.7976627349854	68.6610336303711	4.80657386779785	51.7550010681152	98903904
1853	0	-0.709271788597107	2252.38491322784	-0.704935133457184	1209.83428976376	8.64937982034374	49.0546913146973	122.809234619141	5.94971036911011	56.6910095214844	148622589
1854	0	-0.532819211483002	3302.45315062177	0.846229076385498	1188.54054546753	10.8402397198769	4.56070184707642	93.4515228271484	0.208302870392799	14.0536422729492	160170686
1855	0	-0.341364741325378	2813.16842041678	0.93993091583252	1437.80088380848	9.13935661137916	28.129545211792	70.1116943359375	0.909448146820068	21.2571468353271	158291038
1856	0	-0.948691427707672	3813.09902344722	-0.316203415393829	1036.41154891549	13.6262913500532	8.54264736175537	77.7716979980469	11.2932214736938	65.4492950439453	100859519
1857	0	-0.747411549091339	3027.14508291235	-0.664361357688904	1104.8699970451	11.7568227115103	13.5408887863159	80.8481979370117	4.66784954071045	73.1910400390625	124003007
1858	0	-0.62469071149826	2136.22228511857	-0.780872285366058	1562.92033135923	8.4476225249743	28.5578289031982	94.5043792724609	2.48464012145996	37.2947311401367	113243476
1859	0	-0.652414977550507	2689.02723971089	0.757861971855164	1565.74314927298	9.80562661326285	20.7747783660889	169.168029785156	8.28970241546631	132.853515625	126736119
1860	0	-0.822219908237457	3930.51777856798	0.569169938564301	851.565781726566	13.8087474793336	2.26385688781738	59.0351676940918	7.84016036987305	75.7377853393555	149551825
1861	0	0.997786581516266	3013.91559649034	-0.066497378051281	1503.75442328711	9.55480082312262	2.15251994132996	113.09977722168	21.0298728942871	43.8678092956543	69569645
1862	0	0.359014332294464	416.477266685224	0.933332026004791	1122.10851264769	13.0997644778899	1.99457979202271	48.4192008972168	1.5874035358429	4.57036161422729	128277292
1863	0	0.97780305147171	3594.0079033631	-0.209526196122169	1208.53053995059	11.8825380234853	4.09465837478638	33.0792503356934	9.31731128692627	32.0892868041992	140806485
1864	0	-0.274732112884521	2639.99893714641	0.961520791053772	1807.06891059255	8.57099947213981	2.08472061157227	35.6728973388672	27.5998153686523	44.1628303527832	67116583
1865	0	0.474099695682526	2522.11873713393	-0.880471169948578	1250.71174839369	10.4506576738424	10.4568567276001	94.8690719604492	8.11245822906494	74.0971755981445	112062377
1866	0	0.998919904232025	3963.13975555902	-0.0464650355279446	903.317705846549	13.7737148266415	23.2898292541504	67.8824462890625	7.03500890731811	78.5249938964844	100859519
1867	0	-0.178952768445015	2544.00223536409	0.983857691287994	1440.90199471525	11.909259372407	3.1995701789856	64.9519348144531	1.87264001369476	35.6651992797852	104290091
1868	0	-0.993886947631836	2638.80067668437	-0.110402598977089	1776.79808355571	8.39191833991767	6.45810699462891	16.4445781707764	0.105604283511639	32.3978004455566	86468901
1869	0	0.984787821769714	3651.99878634677	0.173761159181595	1149.29630962836	12.4178406765802	2.47090411186218	17.4706230163574	1.50590324401855	15.7042446136475	140693499
1870	0	-0.0587052404880524	2620.32920598028	0.998275339603424	1687.88269475398	9.62675573118215	2.43791031837463	54.4080810546875	1.04849326610565	30.6053638458252	148622589
1871	0	-0.310225963592529	2369.59941941123	-0.950662851333618	1581.64311701703	8.89603184380994	14.0268440246582	111.120277404785	2.4277617931366	110.710121154785	107234394
1872	0	0.752120435237885	2594.12501980949	-0.659025728702545	2158.22177515407	7.79246730673468	17.8712100982666	24.4151172637939	6.34163045883179	19.7936477661133	67116583
1873	0	0.759242594242096	2764.39246184041	0.650807738304138	1244.46671558364	11.9259251569398	2.63943099975586	71.819450378418	5.21699571609497	12.1712293624878	104290091
1874	0	-0.613335430622101	2706.48578345253	0.789822518825531	1432.22017160065	10.2029302906147	29.5350227355957	65.4592819213867	0.236118122935295	64.7696075439453	81620219
1875	0	0.70710676908493	2888.34977278173	0.70710676908493	2589.10943115151	9.68689126505507	0.810032904148102	77.0541915893555	1.90358901023865	75.9148483276367	92159237
1876	0	0.202082648873329	2960.96433619305	-0.979368448257446	29028.5676066649	9.28816785598082	9.13586044311523	91.0294036865234	10.3156957626343	60.3920021057129	70230815
1877	0	0.00738724647089839	3424.22745379557	0.999972701072693	965.411302858105	12.6065108922463	18.6501693725586	82.5158767700195	13.2692346572876	82.2849807739258	149551825
1878	0	-0.718961119651794	2172.38135410839	-0.695050299167633	1193.16280234976	10.7016974014859	55.6631393432617	105.00910949707	12.0728187561035	98.9426574707031	110370958
1879	0	0.995884716510773	2668.89498713328	-0.0906288325786591	1528.22253268426	10.3903556820968	4.73534250259399	27.7427501678467	13.1979217529297	13.4875144958496	161003272
1880	0	0.799980342388153	3303.50748542306	-0.600026190280914	1731.62333838902	11.2471191921461	4.28908395767212	9.52368927001953	8.28516864776611	24.3714637756348	45543824
1881	0	0.598526954650879	3455.37097258643	-0.801102638244629	1056.79721512926	11.2989316118514	28.5017261505127	114.596771240234	4.68574666976929	51.4503364562988	140806485
1882	0	-0.0808450728654861	3024.13151460572	0.99672669172287	1162.87026327745	10.5213197335054	10.5149068832397	73.8786392211914	2.39156794548035	43.5869369506836	160170686
1883	0	-0.0186259150505066	2440.85702278567	0.999826550483704	1180.31598433354	8.30321386502745	21.9281978607178	96.0140380859375	3.5297703742981	36.2441787719727	61252909
1884	0	0.196146816015244	3323.30926594824	0.980574548244476	1234.60206706754	11.4016967625835	4.37379598617554	93.5105285644531	0.304624915122986	42.0006141662598	140693499
1885	0	-0.986558616161346	2482.2578110216	-0.163407921791077	1334.00434815001	9.93185665527156	22.4430809020996	123.675758361816	12.3186960220337	74.9510803222656	83238708
1886	0	-0.948675572872162	4322.65602357024	0.316250920295715	1365.53198543592	11.2888684351324	4.52044725418091	87.0475692749024	2.02028512954712	3.44078874588013	84659984
1887	0	-0.308808594942093	3237.02429785942	-0.95112419128418	22107.0226509173	10.1165631950617	11.4415855407715	113.781211853027	4.82561874389648	64.1720809936523	45947091
1888	0	-0.554700136184692	2835.16956412699	-0.832050323486328	1374.30665876523	9.36923198447842	1.03255033493042	14.8962154388428	10.7784538269043	14.0657958984375	101689046
1889	0	-0.744255661964417	3039.46931102601	0.667894840240479	1142.57663254068	10.4187520216033	7.46348190307617	166.336669921875	10.4174737930298	82.7042007446289	74652666
1890	0	0.341151028871536	3568.06477723148	-0.940008521080017	1139.36860073011	11.6879706852523	45.5282745361328	26.8049392700195	4.6186351776123	26.8368797302246	69307511
1891	0	-0.841203391551971	3406.05662961683	-0.540718853473663	1094.55068517954	11.6903161438757	4.75714683532715	84.9386596679688	2.2702624797821	53.6831207275391	140693499
1892	0	0.826933979988098	2609.97947365976	-0.562299013137817	1559.56337247735	10.6321649911585	4.32222032546997	60.3434448242188	3.73676180839539	69.09912109375	92159237
1893	0	0.43740051984787	3736.99898906608	0.89926677942276	1253.05483806586	12.3084085989144	72.9925231933594	103.077774047852	31.547290802002	31.5216484069824	83404037
1894	0	-0.0712285414338112	2640.20676730587	-0.997460007667542	1305.32801117097	10.2531675335632	4.01440572738647	78.5983505249023	8.00978660583496	84.8448181152344	55300016
1895	0	-0.524757921695709	2773.04850404939	-0.851251482963562	1566.0918915985	10.9400449812412	12.1001691818237	36.5473136901855	8.67343997955322	50.0524711608887	92159237
1896	0	-0.786356568336487	2991.38635914965	-0.617772877216339	1031.64578618612	11.4662848077823	5.08748579025269	100.166999816895	1.79502892494202	119.094749450684	124003007
1897	0	0.97779244184494	2331.72825057074	0.209575638175011	1113.91878295089	10.8107346384181	4.09452486038208	47.5735397338867	3.02156567573547	33.5397262573242	95406448
1898	0	0.857511401176453	4209.33184003041	0.514464914798737	1327.31601183955	10.8654559584174	1.67034316062927	67.0649566650391	18.8250751495361	3.26219964027405	84659984
1899	0	0.857456028461456	3148.06775294508	-0.514557301998138	1581.86819605655	9.12238339441115	2.50417923927307	64.3896942138672	32.9326400756836	59.7222442626953	88589527
1900	0	-0.242553293704987	3591.75983555029	-0.970138072967529	1078.46095051004	12.2757479774339	2.36100268363953	89.5987854003906	7.54684638977051	59.0674247741699	100065711
1901	0	-0.971681892871857	3128.35637703729	0.236292734742165	1100.71273707019	10.9832692930445	5.4380350112915	30.1519775390625	3.72430062294006	29.5033626556396	81592507
1902	0	-0.231627121567726	2211.2018287199	-0.972804665565491	1658.42143840621	7.95854567131321	9.19627857208252	116.860572814941	6.48997354507446	117.468963623047	81592507
1903	0	0.605106890201569	2338.59670384863	-0.796144247055054	1497.7816926358	8.71108395934939	8.92255020141602	76.0547790527344	3.09627962112427	58.4863166809082	95310545
1904	0	-0.999846220016479	3304.2472341016	0.0175376608967781	978.667659449219	12.5035927365831	8.11103916168213	133.504135131836	0.202283769845963	56.9716491699219	83238708
1905	0	-0.693094849586487	2181.70407721713	-0.720846354961395	1273.92171658163	10.482789732202	10.2231798171997	131.171981811523	9.49399948120117	121.393936157227	110370958
1906	0	0.981542944908142	2058.51091415612	-0.191241979598999	1680.17845679789	7.79201902356337	11.0959367752075	105.724250793457	2.48478007316589	46.7766494750976	148622589
1907	0	-0.948683440685272	2437.73695313005	0.316227406263351	1122.67782234299	9.48096239793809	3.61910343170166	71.4712066650391	9.61316680908203	41.507152557373	148622589
1908	0	-0.559859275817871	2352.45419808394	-0.828587710857391	1602.86207880729	8.93421255714415	12.5857238769531	11.8420295715332	1.88625633716583	11.7524433135986	134304366
1909	0	-0.999262452125549	1782.64187791396	-0.0383997783064842	1139.29232515562	12.5963447861507	7.41242170333862	119.265724182129	2.97306156158447	22.0397262573242	104290091
1910	0	0.323394864797592	2743.21053247901	0.946264088153839	1306.8887670787	9.92859623872604	11.7894859313965	41.0091133117676	4.54581069946289	21.6805553436279	148622589
1911	0	0.885823488235474	2703.02870339888	0.464022397994995	18321.6119088078	8.98443911282836	3.39193224906921	74.2053527832031	1.602907538414	1.39672374725342	76545426
1912	0	-0.0926236212253571	2498.96580747388	0.995701193809509	1331.44759588752	11.5773970063088	32.9347229003906	128.638534545898	10.3009204864502	41.4730796813965	83645605
1913	0	0.888226091861725	2353.05468303566	-0.459406614303589	1188.21269263453	8.15430504138411	4.66578197479248	26.1827487945557	0.928684949874878	41.970817565918	40554866
1914	0	0.616873681545258	2167.82186266178	-0.787062168121338	1220.18708079341	9.7057123915308	6.70288944244385	96.6609420776367	2.56755757331848	89.7650909423828	113243476
1915	0	0.948683321475983	3498.58668868842	-0.31622776389122	6803.33721975227	12.0626584242566	1.81080615520477	84.2204284667969	2.29194283485413	8.32372379302979	151329254
1916	0	0.986392617225647	3318.94988877016	0.164406999945641	1088.2608053131	11.3483296828341	10.3418245315552	58.4495811462402	5.38970422744751	57.7790641784668	140693499
1917	0	-0.0525588132441044	3142.77612345679	0.998617827892303	1309.49157683981	9.94835754234769	25.4384441375732	84.6194229125977	5.09460401535034	27.8459854125977	130015920
1918	0	0.332876771688461	3764.2497515604	0.942970335483551	1111.60018021243	12.7522815955538	5.15061378479004	43.3505401611328	13.5949573516846	48.4666862487793	100065711
1919	0	-0.16740457713604	2567.59467513617	0.985888302326202	1211.73911508288	10.1146288188643	15.0454034805298	130.494918823242	12.872612953186	103.074783325195	95310545
1920	0	0.655774712562561	3676.4075901346	0.754956603050232	930.819335428688	14.1184543725317	24.4020290374756	36.910572052002	8.82036399841309	36.3437881469727	142390608
1921	0	0.471685737371445	3307.49588420644	0.881766736507416	25642.6996011225	10.0491253690475	6.95075750350952	17.0559749603271	7.38295269012451	77.0804214477539	85785743
1922	0	-0.97437584400177	3103.28511534902	0.224926114082336	984.029031101782	12.043620426156	1.9100878238678	100.863502502441	8.55007648468018	23.2577419281006	142390608
1923	0	0.0712686777114868	3569.0762187841	0.997457146644592	1158.94784699114	12.2656062705931	4.01459169387817	26.5660457611084	3.98151302337646	25.3929691314697	140693499
1924	0	0.231610313057899	4531.15174215223	0.972808659076691	1906.77009836088	10.6799751617782	3.08925366401672	164.348403930664	5.80834102630615	33.5996856689453	85658848
1925	0	0.526989459991455	2728.07536230038	-0.849871814250946	1288.18785739664	9.16952875205022	39.3757934570312	37.0748481750488	7.6645884513855	36.7499923706055	140806485
1926	0	-0.857502222061157	2898.25143245012	0.514480292797089	1902.61268329746	9.04932112987527	3.33707475662231	19.1676330566406	11.493579864502	40.8719863891602	69564406
1927	0	-0.616873800754547	3077.71579285937	-0.787062108516693	1718.98551779467	10.1284136328639	6.70288944244385	16.0833015441895	1.08361899852753	52.126579284668	70230815
1928	0	-0.405206501483917	2681.59005063616	0.914225220680237	1365.07222736556	11.5808243629083	36.7425079345703	84.1860580444336	4.07975387573242	41.5482482910156	83645605
1929	0	-0.547246932983398	3389.32447207706	0.83697122335434	946.936250028716	11.2939347149325	8.82886695861816	122.990272521973	8.18731212615967	45.2676811218262	123663914
1930	0	-0.386725217103958	2782.28600626267	0.922195017337799	1839.93302682308	8.96433388442694	14.1500015258789	1.51042973995209	1.29740834236145	2.32071471214294	69564406
1931	0	-0.547245740890503	3456.34568590643	0.836971998214722	932.917835811718	13.5718369147607	31.8523635864258	70.3170013427734	10.356333732605	59.9935111999512	142390608
1932	0	0.948689043521881	3262.8074392322	-0.316210597753525	1154.47772638833	10.6144734499618	12.0490674972534	137.856948852539	7.93025493621826	22.3736934661865	116638141
1933	0	0.863777339458466	2902.51490610742	0.503873705863953	977.309925512606	12.9158066161117	11.771354675293	11.4190120697021	5.29055976867676	10.9240407943726	110370958
1934	0	0.00689897639676929	3330.50818690529	-0.999976217746735	941.114830913788	13.3305993681611	35.9426460266113	98.6109313964844	3.87678003311157	10.2119016647339	142390608
1935	0	0.938741266727448	3419.55264983337	-0.344622820615768	1107.56525475108	11.7485789368243	11.8809328079224	73.2646942138672	0.697076201438904	58.5572090148926	140693499
1936	0	0.76054972410202	2831.03899942827	0.649279654026031	2109.9509603009	8.59660048854626	7.67573833465576	46.1913032531738	6.03796339035034	20.4647541046143	79647257
1937	0	0	3340.88914432279	1	1694.6720961606	10.0661363711086	0.286406576633453	25.5696926116943	0.143796116113663	66.4938278198242	85785743
1938	0	-0.316266596317291	2204.748593527	-0.948670327663422	1435.95534468248	9.94996980014358	2.7158522605896	111.301727294922	2.71706700325012	104.572326660156	102043263
1939	0	0.99862015247345	4001.73401618889	0.0525150187313557	1279.25875295981	10.8096132084476	5.43416213989258	28.9303798675537	3.25974321365356	30.7090587615967	102791658
1940	0	0.685698688030243	3955.10986099648	-0.727885484695435	971.096775405218	13.9933360424005	13.332257270813	90.4294967651367	7.59057188034058	57.773063659668	149551825
1941	0	0.396892160177231	3203.48205737758	-0.91786527633667	1046.98010243247	10.9677031961807	11.3955917358398	188.724182128906	11.2859468460083	61.9449729919434	133085386
1942	0	-0.371410131454468	2506.51600660769	0.928468883037567	1778.76308836274	9.33042577050879	3.0825207233429	66.3292007446289	4.87554550170898	33.8339729309082	148622589
1943	0	0.844634771347046	2690.86265465615	0.535342931747437	945.683297125046	13.5326867973295	11.867772102356	57.2155342102051	5.38119411468506	56.9068031311035	116427492
1944	0	0.316176295280457	1057.0936089345	0.948700428009033	6170.83530474523	13.1406250246279	4.07002782821655	92.2461166381836	6.67532777786255	32.985897064209	68219225
1945	0	-0.410373896360397	285.947745165748	-0.911917328834534	1117.7278585251	13.1148012951089	6.25799703598022	37.1166114807129	5.35252141952515	5.87036848068237	128277292
1946	0	0.928507924079895	4180.98279227453	0.371312499046326	1313.55399868141	13.9802577202999	3.08239102363586	33.2794303894043	1.45194554328918	37.926570892334	161003272
1947	0	0.967992186546326	2427.35113936791	-0.250980377197266	1202.52404463022	10.4137652540408	3.98899841308594	37.5289115905762	1.03888750076294	24.4948959350586	112062377
1948	0	0.514526546001434	2817.94266610898	0.857474446296692	1738.37044987245	9.02768391326896	1.66980385780334	82.1781768798828	1.13901007175446	51.0206680297852	96046771
1949	0	-0.890425980091095	1500.83479150387	0.455128103494644	1064.05070049614	12.4353913302155	7.20101928710938	106.152404785156	4.16507196426392	31.922607421875	68219225
1950	0	0.999982476234436	2476.89360080166	0.0059228353202343	1477.26218833685	8.90378152393604	40.1983451843262	112.220199584961	1.66586887836456	99.5871124267578	81592507
1951	0	0.996784389019012	2699.61180919043	-0.0801305696368217	1436.78820921871	9.51286833572373	37.954719543457	130.165863037109	5.8125057220459	130.783966064453	81592507
1952	0	0.999315083026886	3170.62794219946	0.0370049178600311	1406.91301955548	10.1500363549684	3.8640022277832	120.087348937988	0.312070518732071	12.793194770813	77894733
1953	0	-0.934222340583801	2672.18246627678	-0.356691151857376	1164.06498362285	10.9697856782673	8.37293434143066	108.719863891602	9.98271465301514	87.9516677856445	112062377
1954	0	0.70710676908493	3266.09122450121	-0.70710676908493	924.442119367195	12.2404746074517	3.84312772750854	163.958572387695	0.0685714706778526	72.3181228637695	149551825
1955	0	0.972273290157318	2447.65633556876	0.233847394585609	1014.46186470148	12.4343587850247	11.4820756912231	57.1693878173828	0.535950303077698	41.6161727905273	83645605
1956	0	-0.535057246685028	3147.00313239944	0.844815790653229	1644.37186024819	10.1350906510534	10.0681390762329	63.1744270324707	3.40607452392578	12.6433000564575	69564406
1957	0	0.104693099856377	2376.21548537748	0.994504570960999	1036.29369886014	12.3749104501672	5.45651483535767	104.088760375977	12.9339656829834	47.80029296875	131129987
1958	0	-0.68539559841156	2360.72266083943	0.728170931339264	1893.87200607969	9.14648180644218	6.6573896408081	96.8143005371094	6.81132936477661	57.3246307373047	81620219
1959	0	0.636294782161713	3056.77282107761	-0.771445989608765	1104.68374051352	9.99656384844865	23.9399662017822	101.88387298584	2.09019804000854	16.9455528259277	87725023
1960	0	0.679381608963013	3561.71728968604	-0.733785152435303	1115.44767539569	11.7500822867405	5.25615549087525	63.5597648620605	3.6211371421814	52.8051300048828	127080929
1961	0	-1	3357.48825736356	1.19248806385031e-08	1191.53541976616	11.4280714299444	1.14548313617706	61.0577545166016	4.03741359710693	19.4259338378906	102791658
1962	0	0.973422229290009	2459.07336443224	-0.229017794132233	1436.49136124975	9.27720786502512	4.99049043655396	40.1169319152832	1.15079128742218	34.0600128173828	95310545
1963	0	-0.378792077302933	3353.02433247929	-0.925481796264648	988.648582940293	13.74436857927	32.6276054382324	92.1976699829102	9.347412109375	79.844352722168	142390608
1964	0	0.832056224346161	3503.84827484017	-0.554691255092621	1052.54834352569	11.4498597002524	13.1896295547485	153.159484863281	5.40374279022217	17.6399745941162	133085386
1965	0	-0.780943036079407	2412.94824265982	0.624602198600769	1900.3722280846	7.86193913723142	1.83355903625488	14.4415445327759	1.98205745220184	5.88528680801392	151181754
1966	0	0.027777886018157	2713.1365636854	0.999614119529724	1031.02085891781	10.9049297319017	10.2075929641724	133.089004516602	11.9893178939819	143.468154907227	124003007
1967	0	0.707142770290375	2919.26399082416	0.707070827484131	978.576935479257	12.9010258879847	4.85013914108276	10.6731109619141	5.61770057678223	10.7644748687744	110370958
1968	0	-0.795698046684265	3027.30777813082	0.605693519115448	1355.15070086882	11.2079161804013	11.887300491333	187.345458984375	7.47753858566284	140.165115356445	126736119
1969	0	0.948709011077881	2624.20071918064	0.316150575876236	1608.52809854768	9.17143358890858	1.35863399505615	22.2131500244141	0.848417401313782	8.34960269927979	158291038
1970	0	-0.571829676628113	3136.63379321179	0.820372343063354	1299.3751152594	11.7838950260883	5.74246549606323	118.373809814453	3.4187445640564	35.1833000183105	113514571
1971	0	-0.141228049993515	2291.67151522459	-0.989977061748505	1301.49007352239	8.10657596232564	1.01265156269073	109.224792480469	2.24142622947693	21.1434307098389	51826427
1972	0	0.471670776605606	3061.34148899113	-0.881774723529816	1386.1578551425	11.0943873140309	13.7028141021729	156.148971557617	5.28628921508789	146.901123046875	126736119
1973	0	-0.940036118030548	2222.07118611395	0.341074913740158	1240.87638304845	8.68924071470693	31.0074214935303	118.728523254395	5.88203811645508	64.1353302001953	148622589
1974	0	0.516423761844635	2310.04994277395	-0.856333196163177	1772.6003116693	8.73311569471632	20.9285125732422	86.5661773681641	0.687853813171387	41.2520294189453	126736119
1975	0	0.0905158072710037	2140.96719703721	0.995895028114319	1246.73171940778	10.275221415889	3.16097593307495	138.37483215332	8.81415939331055	129.850845336914	110370958
1976	0	0.999592781066895	2414.40280784402	0.0285358596593142	1412.74179410537	8.18441866783928	9.93003940582275	66.76123046875	0.990285098552704	26.4751491546631	51826427
1977	0	0.917339563369751	3135.83998848042	-0.398105710744858	1422.42605501448	10.8547597354517	23.4279975891113	113.846435546875	6.70839595794678	50.9945945739746	140693499
1978	0	0.974578201770782	2494.67307733122	0.224047616124153	1128.2292146545	11.1198954645322	24.0534782409668	102.968910217285	8.17818450927734	12.6092128753662	105286670
1979	0	-0.982372939586639	3495.40013948107	-0.186931699514389	1066.54386664382	11.5820124939366	32.1527252197266	82.692138671875	2.32634353637695	68.8509902954102	127080929
1980	0	-0.157107830047607	2499.82862353191	-0.987581431865692	9880.00371155083	11.1371412810486	12.5582475662231	7.33168172836304	0.174780622124672	6.2876033782959	111553820
1981	0	0.475916892290115	2541.04670652365	0.879490256309509	1782.15850215563	9.34050899687777	33.2905082702637	92.872314453125	16.0408382415771	90.5706024169922	98852450
1982	0	-0.330892890691757	3967.9523437069	-0.943668305873871	1654.80005313981	11.2784963206422	11.5295724868774	108.370582580566	3.8875880241394	32.4742660522461	99371661
1983	0	0.31621578335762	2688.40075782374	-0.948687314987183	1002.05070875942	12.6303103422927	8.54232311248779	111.108657836914	7.31823253631592	44.1455726623535	172322774
1984	0	0.711697101593018	3319.98297371949	0.702486455440521	1106.1472034411	10.6456976283902	47.3458251953125	123.454223632813	4.28396320343018	31.3426361083984	116638141
1985	0	0.988114655017853	2537.72852197859	-0.153718739748001	2058.25591113874	10.1387937714286	12.8282260894775	1.67683386802673	1.55452489852905	1.04949331283569	81620219
1986	0	0.514434158802032	3740.58050506236	0.857529878616333	1727.27851013672	10.7979076077593	1.67010343074799	133.999786376953	4.52232027053833	56.6416130065918	113514571
1987	0	0.968358635902405	3783.52764936018	-0.249562829732895	949.253774715616	13.1516713817285	14.0591945648193	154.197509765625	2.94968867301941	25.6959075927734	81620219
1988	0	0.999607026576996	1998.13356654986	-0.0280309394001961	1821.05667459144	6.28039413642528	14.981541633606	73.9510498046875	6.94234943389893	58.2019462585449	61252909
1989	0	-0.433830291032791	3579.98846441072	-0.900994598865509	1121.494148513	11.7868257513155	12.6671705245972	58.6094284057617	4.26094913482666	49.1031951904297	127080929
1990	0	0.993887007236481	2151.93860418078	-0.110401943325996	1016.9007735095	10.5089218190862	2.59246802330017	69.5037460327148	4.14567279815674	31.7731189727783	95406448
1991	0	0.919846475124359	2981.47446003437	-0.392278492450714	6881.69493441734	9.73023988459102	20.2854671478271	41.540340423584	1.41706526279449	37.013370513916	92159237
1992	0	-0.121878892183304	761.465290171904	0.992544949054718	996.301960486665	13.5122768155331	8.17041969299316	58.243091583252	1.79265320301056	6.97146415710449	128277292
1993	0	0.39912223815918	2810.71313570566	-0.916897714138031	1211.76536867248	9.52635596855506	13.0486707687378	57.222583770752	1.84751212596893	13.4584140777588	69307511
1994	0	-0.975139021873474	3226.78462764817	0.221593961119652	1516.12316203086	10.37301700252	6.4360466003418	69.0467224121094	0.17766085267067	73.9970397949219	91944330
1995	0	-0.706818878650665	565.745719671993	0.707394540309906	1091.98961315174	13.3702953230491	0.608036935329437	52.2181625366211	12.8337535858154	7.9889121055603	128277292
1996	0	-0.312977194786072	1964.60401170772	-0.949760675430298	1657.49897827895	7.68585336560846	24.8572120666504	98.9581604003906	7.6058177947998	51.4968490600586	148622589
1997	0	-0.0689610317349434	3082.73028733944	0.997619330883026	1483.93965130457	9.90903941934046	28.5367832183838	72.880973815918	4.10406351089478	39.4545669555664	134875302
1998	0	-0.996238887310028	3030.78891606158	0.0866493508219719	1394.90573869574	9.5707662366406	12.999773979187	148.649932861328	7.34690761566162	35.3402633666992	124413896
1999	0	0.540735423564911	2660.81232250366	-0.841192722320557	1558.39336810902	11.3847441677271	9.44930934906006	61.230655670166	14.5347948074341	50.7014999389648	92159237
[truncated: 9,815 more rows]
